# Supplementary material for: Female dispersion and sex ratios interact in the evolution of mating behavior: a computational model
Source: Sci Rep. 2018 Feb 6;8:2467. doi: 10.1038/s41598-018-20790-7 (PMC5802766; doi:10.1038/s41598-018-20790-7)
Supplement: Supplementary file 2 — Dataset S1 [file 41598_2018_20790_MOESM2_ESM.csv]

pregnancy.chance	number.of.males	longevity	number.of.females	female.radius	season.duration	refractory.period.duration	mate.guarding	skip.seasons	monogamy.time	trait.monogamy.time	perc.monogamy	perc.trait.monogamy	total.seasons	sum.all.females.had	length.all.females.had	pregnancies	births	cheating	ticks	monogamous
5	15	4	20	5	200	10	true	20	0	0	0	0	401	11010	82153	4106	1500	1063	80001	FALSE
5	15	4	20	5	200	10	true	20	32	3	83.989.501.312.336	0.78740157480315	401	18345	82743	4141	1500	1504	80001	FALSE
5	15	4	20	5	200	10	true	20	8	0	20.997.375.328.084	0	401	12663	82998	4078	1500	1383	80001	FALSE
5	15	4	20	5	200	10	true	20	12	1	31.496.062.992.126	0.26246719160105	401	18684	83213	4132	1500	1690	80001	FALSE
5	15	4	20	5	200	10	true	20	0	0	0	0	401	13838	82631	4091	1500	1306	80001	FALSE
5	15	4	20	5	200	10	false	20	12	4	31.496.062.992.126	10.498.687.664.042	401	18713	83012	4140	1500	340	80001	FALSE
5	15	4	20	5	200	10	false	20	23	11	603.674.540.682.415	288.713.910.761.155	401	22229	83595	4175	1500	350	80001	FALSE
5	15	4	20	5	200	10	false	20	71	23	186.351.706.036.745	603.674.540.682.415	401	25687	83891	4215	1500	416	80001	FALSE
5	15	4	20	5	200	10	false	20	36	6	944.881.889.763.779	15.748.031.496.063	401	20060	82831	4137	1500	281	80001	FALSE
5	15	4	20	5	200	30	true	20	0	0	0	0	401	5277	41366	2132	1500	766	80001	FALSE
5	15	4	20	5	200	10	false	20	140	81	36.745.406.824.147	21.259.842.519.685	401	32349	83984	4313	1500	584	80001	FALSE
5	15	4	20	5	200	30	true	20	8	0	20.997.375.328.084	0	401	7616	41285	2048	1500	1011	80001	FALSE
5	15	4	20	5	200	30	true	20	0	0	0	0	401	5340	41488	2084	1500	750	80001	FALSE
5	15	4	20	5	200	30	true	20	0	0	0	0	401	4586	41742	2020	1500	622	80001	FALSE
5	15	4	20	5	200	30	true	20	28	0	73.490.813.648.294	0	401	7196	41214	2125	1500	944	80001	FALSE
5	15	4	20	5	200	30	false	20	27	0	708.661.417.322.835	0	401	9911	41880	2126	1500	316	80001	FALSE
5	15	4	20	5	200	30	false	20	12	0	31.496.062.992.126	0	401	8449	41928	2095	1500	336	80001	FALSE
5	15	4	20	5	200	30	false	20	44	9	115.485.564.304.462	236.220.472.440.945	401	10493	42048	2134	1500	372	80001	FALSE
5	15	4	20	5	200	30	false	20	20	0	5.249.343.832.021	0	401	6916	41910	2104	1500	266	80001	FALSE
5	15	4	20	5	200	30	false	20	12	0	31.496.062.992.126	0	401	8134	41942	2095	1500	321	80001	FALSE
5	15	4	20	5	400	10	true	20	12	0	31.496.062.992.126	0	401	19662	119017	6007	1500	2075	160001	FALSE
5	15	4	20	5	400	10	true	20	8	0	20.997.375.328.084	0	401	19902	119564	6103	1500	1861	160001	FALSE
5	15	4	20	5	400	10	true	20	11	0	288.713.910.761.155	0	401	22857	121564	5987	1500	2214	160001	FALSE
5	15	4	20	5	400	10	true	20	0	0	0	0	401	18006	122622	6059	1500	1788	160001	FALSE
5	15	4	20	5	400	10	true	20	0	0	0	0	401	20086	121142	6112	1500	2174	160001	FALSE
5	15	4	20	5	400	10	false	20	28	14	73.490.813.648.294	36.745.406.824.147	401	27854	119469	6035	1500	737	160001	FALSE
5	15	4	20	5	400	10	false	20	16	4	41.994.750.656.168	10.498.687.664.042	401	28182	119131	5972	1500	693	160001	FALSE
5	15	4	20	5	400	10	false	20	48	8	125.984.251.968.504	20.997.375.328.084	401	30917	120469	6097	1500	737	160001	FALSE
5	15	4	20	5	400	10	false	20	0	0	0	0	401	27573	120622	5984	1500	678	160001	FALSE
5	15	4	20	5	400	10	false	20	32	30	83.989.501.312.336	78.740.157.480.315	401	29497	121382	6017	1500	680	160001	FALSE
5	15	4	20	5	400	30	true	20	8	0	20.997.375.328.084	0	401	10718	68464	3476	1500	1452	160001	FALSE
5	15	4	20	5	400	30	true	20	4	0	10.498.687.664.042	0	401	7815	69437	3396	1500	1066	160001	FALSE
5	15	4	20	5	400	30	true	20	0	0	0	0	401	8540	69521	3415	1500	1181	160001	FALSE
5	15	4	20	5	400	30	true	20	0	0	0	0	401	9214	69002	3491	1500	1256	160001	FALSE
5	15	4	20	5	400	30	true	20	8	0	20.997.375.328.084	0	401	9682	68631	3516	1500	1360	160001	FALSE
5	15	4	20	5	400	30	false	20	36	3	944.881.889.763.779	0.78740157480315	401	17739	69345	3509	1500	456	160001	FALSE
5	15	4	20	5	400	30	false	20	56	35	146.981.627.296.588	918.635.170.603.675	401	19100	69280	3420	1500	482	160001	FALSE
5	15	4	20	5	400	30	false	20	59	31	154.855.643.044.619	813.648.293.963.255	401	20086	69404	3504	1500	501	160001	FALSE
5	15	4	20	5	400	30	false	20	7	3	183.727.034.120.735	0.78740157480315	401	15260	68967	3489	1500	440	160001	FALSE
5	15	4	20	5	400	30	false	20	8	0	20.997.375.328.084	0	401	14519	69176	3447	1500	471	160001	FALSE
5	15	4	20	5	600	10	true	20	8	0	20.997.375.328.084	0	401	17962	136898	7030	1500	1959	240001	FALSE
5	15	4	20	5	600	10	true	20	0	0	0	0	401	19999	139653	7042	1500	2552	240001	FALSE
5	15	4	20	5	600	10	true	20	0	0	0	0	401	17020	141436	6991	1500	1893	240001	FALSE
5	15	4	20	5	600	10	true	20	4	0	10.498.687.664.042	0	401	16783	139050	7043	1500	2347	240001	FALSE
5	15	4	20	5	600	10	true	20	12	0	31.496.062.992.126	0	401	20663	141567	6933	1500	2540	240001	FALSE
5	15	4	20	5	600	10	false	20	12	6	31.496.062.992.126	15.748.031.496.063	401	24360	137537	6830	1500	644	240001	FALSE
5	15	4	20	5	600	10	false	20	24	7	62.992.125.984.252	183.727.034.120.735	401	30309	136875	6831	1500	847	240001	FALSE
5	15	4	20	5	600	10	false	20	8	0	20.997.375.328.084	0	401	29255	135678	6816	1500	810	240001	FALSE
5	15	4	20	5	600	10	false	20	56	8	146.981.627.296.588	20.997.375.328.084	401	33155	136768	6809	1500	1055	240001	FALSE
5	15	4	20	5	600	10	false	20	16	4	41.994.750.656.168	10.498.687.664.042	401	24760	135924	6768	1500	718	240001	FALSE
5	15	4	20	5	600	30	true	20	4	0	10.498.687.664.042	0	401	13148	89445	4454	1500	1694	240001	FALSE
5	15	4	20	5	600	30	true	20	0	0	0	0	401	8194	90169	4423	1500	1186	240001	FALSE
5	15	4	20	5	600	30	true	20	4	0	10.498.687.664.042	0	401	11957	88689	4421	1500	1764	240001	FALSE
5	15	4	20	5	600	30	true	20	0	0	0	0	401	11864	89255	4432	1500	1712	240001	FALSE
5	15	4	20	5	600	30	true	20	0	0	0	0	401	10902	89492	4491	1500	1529	240001	FALSE
5	15	4	20	5	600	30	false	20	20	0	5.249.343.832.021	0	401	18888	89423	4362	1500	512	240001	FALSE
5	15	4	20	5	600	30	false	20	15	4	393.700.787.401.575	10.498.687.664.042	401	17777	88858	4518	1500	438	240001	FALSE
5	15	4	20	5	600	30	false	20	43	10	112.860.892.388.451	26.246.719.160.105	401	23417	88750	4481	1500	601	240001	FALSE
5	15	4	20	5	600	30	false	20	32	1	83.989.501.312.336	0.26246719160105	401	22369	88506	4419	1500	639	240001	FALSE
5	15	4	20	5	600	30	false	20	7	3	183.727.034.120.735	0.78740157480315	401	18594	87935	4456	1500	437	240001	FALSE
5	15	4	20	5	800	10	true	20	8	0	20.997.375.328.084	0	401	20436	146705	7455	1500	2683	320001	FALSE
5	15	4	20	5	800	10	true	20	8	0	20.997.375.328.084	0	401	19603	149331	7510	1500	2852	320001	FALSE
5	15	4	20	5	800	10	true	20	0	0	0	0	401	17304	149092	7384	1500	2558	320001	FALSE
5	15	4	20	5	800	10	true	20	16	0	41.994.750.656.168	0	401	22548	149631	7390	1500	2970	320001	FALSE
5	15	4	20	5	800	10	false	20	12	0	31.496.062.992.126	0	401	22684	144980	7288	1500	663	320001	FALSE
5	15	4	20	5	800	10	true	20	4	0	10.498.687.664.042	0	401	15848	148566	7481	1500	2231	320001	FALSE
5	15	4	20	5	800	10	false	20	12	3	31.496.062.992.126	0.78740157480315	401	27083	144729	7273	1500	684	320001	FALSE
5	15	4	20	5	800	10	false	20	8	0	20.997.375.328.084	0	401	26208	144596	7240	1500	956	320001	FALSE
5	15	4	20	5	800	10	false	20	20	4	5.249.343.832.021	10.498.687.664.042	401	31262	145437	7183	1500	1106	320001	FALSE
5	15	4	20	5	800	10	false	20	4	0	10.498.687.664.042	0	401	20751	145031	7199	1500	927	320001	FALSE
5	15	4	20	5	800	30	true	20	0	0	0	0	401	11247	102188	5336	1500	1671	320001	FALSE
5	15	4	20	5	800	30	true	20	12	0	31.496.062.992.126	0	401	17175	104897	5158	1500	2335	320001	FALSE
5	15	4	20	5	800	30	true	20	16	2	41.994.750.656.168	0.5249343832021	401	17362	104341	5222	1500	2094	320001	FALSE
5	15	4	20	5	800	30	true	20	8	0	20.997.375.328.084	0	401	15303	105068	5289	1500	2005	320001	FALSE
5	15	4	20	5	800	30	true	20	8	0	20.997.375.328.084	0	401	11337	104666	5147	1500	1578	320001	FALSE
5	15	4	20	5	800	30	false	20	28	0	73.490.813.648.294	0	401	23555	101865	5098	1500	647	320001	FALSE
5	15	4	20	5	800	30	false	20	12	0	31.496.062.992.126	0	401	20231	103683	5224	1500	579	320001	FALSE
5	15	4	20	5	800	30	false	20	9	0	236.220.472.440.945	0	401	22592	104816	5280	1500	679	320001	FALSE
5	15	4	20	5	800	30	false	20	20	6	5.249.343.832.021	15.748.031.496.063	401	25302	103044	5170	1500	640	320001	FALSE
5	15	4	20	10	200	10	true	20	85	94	223.097.112.860.892	246.719.160.104.987	401	24725	70826	3598	1500	228	80001	FALSE
5	15	4	20	10	200	10	true	20	123	108	322.834.645.669.291	283.464.566.929.134	401	29510	71925	3635	1500	271	80001	FALSE
5	15	4	20	10	200	10	true	20	80	58	20.997.375.328.084	152.230.971.128.609	401	25197	71249	3563	1500	197	80001	FALSE
5	15	4	20	10	200	10	true	20	175	160	459.317.585.301.837	41.994.750.656.168	401	32289	72379	3606	1500	241	80001	FALSE
5	15	4	20	5	800	30	false	20	12	0	31.496.062.992.126	0	401	19831	103627	5114	1500	600	320001	FALSE
5	15	4	20	10	200	10	true	20	79	54	207.349.081.364.829	141.732.283.464.567	401	27497	72515	3548	1500	231	80001	FALSE
5	15	4	20	10	200	10	false	20	192	192	503.937.007.874.016	503.937.007.874.016	401	37760	75706	3747	1500	70	80001	TRUE
5	15	4	20	10	200	10	false	20	276	315	724.409.448.818.898	826.771.653.543.307	401	44062	76279	3869	1500	101	80001	TRUE
5	15	4	20	10	200	10	false	20	180	171	47.244.094.488.189	448.818.897.637.795	401	36941	75552	3762	1500	91	80001	FALSE
5	15	4	20	10	200	10	false	20	204	193	535.433.070.866.142	506.561.679.790.026	401	39687	75643	3771	1500	89	80001	TRUE
5	15	4	20	10	200	10	false	20	188	222	493.438.320.209.974	582.677.165.354.331	401	36448	75591	3770	1500	77	80001	FALSE
5	15	4	20	10	200	30	true	20	12	0	31.496.062.992.126	0	401	6931	35512	1756	1500	605	80001	FALSE
5	15	4	20	10	200	30	true	20	19	13	498.687.664.041.995	341.207.349.081.365	401	7880	35648	1766	1500	647	80001	FALSE
5	15	4	20	10	200	30	true	20	27	6	708.661.417.322.835	15.748.031.496.063	401	7599	35659	1724	1500	626	80001	FALSE
5	15	4	20	10	200	30	true	20	28	13	73.490.813.648.294	341.207.349.081.365	401	7626	35383	1793	1500	608	80001	FALSE
5	15	4	20	10	200	30	true	20	20	0	5.249.343.832.021	0	401	6741	35566	1784	1500	575	80001	FALSE
5	15	4	20	10	200	30	false	20	24	0	62.992.125.984.252	0	401	8622	36401	1836	1500	151	80001	FALSE
5	15	4	20	10	200	30	false	20	84	86	220.472.440.944.882	225.721.784.776.903	401	12847	36642	1848	1500	154	80001	FALSE
5	15	4	20	10	200	30	false	20	111	56	291.338.582.677.165	146.981.627.296.588	401	15174	37501	1807	1500	150	80001	FALSE
5	15	4	20	10	200	30	false	20	153	85	401.574.803.149.606	223.097.112.860.892	401	15882	37340	1903	1500	151	80001	FALSE
5	15	4	20	10	200	30	false	20	65	18	170.603.674.540.682	47.244.094.488.189	401	12094	36707	1854	1500	138	80001	FALSE
5	15	4	20	10	400	10	true	20	64	22	167.979.002.624.672	57.742.782.152.231	401	36799	111977	5665	1500	817	160001	FALSE
5	15	4	20	10	400	10	true	20	56	25	146.981.627.296.588	656.167.979.002.625	401	35828	113229	5547	1500	669	160001	FALSE
5	15	4	20	10	400	10	true	20	12	8	31.496.062.992.126	20.997.375.328.084	401	25163	110961	5507	1500	524	160001	FALSE
5	15	4	20	10	400	10	true	20	80	28	20.997.375.328.084	73.490.813.648.294	401	32573	111806	5577	1500	676	160001	FALSE
5	15	4	20	10	400	10	true	20	12	0	31.496.062.992.126	0	401	23930	111485	5560	1500	346	160001	FALSE
5	15	4	20	10	400	10	false	20	31	22	813.648.293.963.255	57.742.782.152.231	401	29758	112718	5608	1500	171	160001	FALSE
5	15	4	20	10	400	10	false	20	81	64	21.259.842.519.685	167.979.002.624.672	401	38501	114299	5597	1500	213	160001	FALSE
5	15	4	20	10	400	10	false	20	39	24	102.362.204.724.409	62.992.125.984.252	401	33792	113318	5621	1500	208	160001	FALSE
5	15	4	20	10	400	10	false	20	59	32	154.855.643.044.619	83.989.501.312.336	401	36293	113703	5659	1500	287	160001	FALSE
5	15	4	20	10	400	10	false	20	36	23	944.881.889.763.779	603.674.540.682.415	401	34166	113828	5676	1500	225	160001	FALSE
5	15	4	20	10	400	30	true	20	23	7	603.674.540.682.415	183.727.034.120.735	401	14788	60501	3046	1500	1189	160001	FALSE
5	15	4	20	10	400	30	true	20	44	15	115.485.564.304.462	393.700.787.401.575	401	14543	60876	3025	1500	1225	160001	FALSE
5	15	4	20	10	400	30	true	20	27	0	708.661.417.322.835	0	401	11992	60393	2989	1500	1026	160001	FALSE
5	15	4	20	10	400	30	true	20	31	7	813.648.293.963.255	183.727.034.120.735	401	11013	60068	3056	1500	1021	160001	FALSE
5	15	4	20	10	400	30	true	20	4	0	10.498.687.664.042	0	401	11667	60237	3001	1500	1085	160001	FALSE
5	15	4	20	10	400	30	false	20	52	11	136.482.939.632.546	288.713.910.761.155	401	19362	62118	3146	1500	206	160001	FALSE
5	15	4	20	10	400	30	false	20	84	74	220.472.440.944.882	194.225.721.784.777	401	22757	62580	3103	1500	208	160001	FALSE
5	15	4	20	10	400	30	false	20	159	154	417.322.834.645.669	404.199.475.065.617	401	26049	62885	3199	1500	195	160001	FALSE
5	15	4	20	10	400	30	false	20	69	25	181.102.362.204.724	656.167.979.002.625	401	22916	62598	3179	1500	219	160001	FALSE
5	15	4	20	10	400	30	false	20	112	85	293.963.254.593.176	223.097.112.860.892	401	24975	62578	3209	1500	207	160001	FALSE
5	15	4	20	10	600	10	true	20	24	11	62.992.125.984.252	288.713.910.761.155	401	29083	135473	6722	1500	1068	240001	FALSE
5	15	4	20	10	600	10	true	20	40	4	10.498.687.664.042	10.498.687.664.042	401	33749	136649	6716	1500	1438	240001	FALSE
5	15	4	20	10	600	10	true	20	29	9	761.154.855.643.045	236.220.472.440.945	401	29360	134728	6736	1500	994	240001	FALSE
5	15	4	20	10	600	10	true	20	32	1	83.989.501.312.336	0.26246719160105	401	31515	136591	6756	1500	1321	240001	FALSE
5	15	4	20	10	600	10	true	20	8	0	20.997.375.328.084	0	401	22054	135146	6709	1500	920	240001	FALSE
5	15	4	20	10	600	10	false	20	8	0	20.997.375.328.084	0	401	26434	134996	6791	1500	428	240001	FALSE
5	15	4	20	10	600	10	false	20	28	10	73.490.813.648.294	26.246.719.160.105	401	31156	135043	6748	1500	539	240001	FALSE
5	15	4	20	10	600	10	false	20	20	1	5.249.343.832.021	0.26246719160105	401	30425	135361	6709	1500	363	240001	FALSE
5	15	4	20	10	600	10	false	20	0	0	0	0	401	29118	133626	6786	1500	497	240001	FALSE
5	15	4	20	10	600	10	false	20	12	3	31.496.062.992.126	0.78740157480315	401	30735	133867	6766	1500	337	240001	FALSE
5	15	4	20	10	600	30	true	20	16	1	41.994.750.656.168	0.26246719160105	401	16953	79705	3978	1500	1408	240001	FALSE
5	15	4	20	10	600	30	true	20	51	12	133.858.267.716.535	31.496.062.992.126	401	22868	80525	4030	1500	1756	240001	FALSE
5	15	4	20	10	600	30	true	20	24	0	62.992.125.984.252	0	401	18460	80319	3937	1500	1556	240001	FALSE
5	15	4	20	10	600	30	true	20	8	3	20.997.375.328.084	0.78740157480315	401	10493	78503	3997	1500	1047	240001	FALSE
5	15	4	20	10	600	30	true	20	32	15	83.989.501.312.336	393.700.787.401.575	401	19557	79482	4048	1500	1572	240001	FALSE
5	15	4	20	10	600	30	false	20	60	46	15.748.031.496.063	120.734.908.136.483	401	26163	81607	4017	1500	247	240001	FALSE
5	15	4	20	10	600	30	false	20	120	81	31.496.062.992.126	21.259.842.519.685	401	31721	81107	4172	1500	311	240001	FALSE
5	15	4	20	10	600	30	false	20	68	36	178.477.690.288.714	944.881.889.763.779	401	25447	80683	4095	1500	260	240001	FALSE
5	15	4	20	10	600	30	false	20	15	1	393.700.787.401.575	0.26246719160105	401	21066	80694	4081	1500	210	240001	FALSE
5	15	4	20	10	600	30	false	20	28	22	73.490.813.648.294	57.742.782.152.231	401	22530	81001	4082	1500	234	240001	FALSE
5	15	4	20	10	800	10	true	20	4	0	10.498.687.664.042	0	401	22156	147621	7363	1500	1347	320001	FALSE
5	15	4	20	10	800	10	true	20	4	0	10.498.687.664.042	0	401	24527	146337	7403	1500	1236	320001	FALSE
5	15	4	20	10	800	10	true	20	8	0	20.997.375.328.084	0	401	18841	144849	7352	1500	1094	320001	FALSE
5	15	4	20	10	800	10	true	20	8	0	20.997.375.328.084	0	401	19725	146913	7336	1500	1011	320001	FALSE
5	15	4	20	10	800	10	true	20	16	3	41.994.750.656.168	0.78740157480315	401	26468	144735	7409	1500	1706	320001	FALSE
5	15	4	20	10	800	10	false	20	16	0	41.994.750.656.168	0	401	28968	146593	7379	1500	665	320001	FALSE
5	15	4	20	10	800	10	false	20	12	0	31.496.062.992.126	0	401	21392	145053	7354	1500	324	320001	FALSE
5	15	4	20	10	800	10	false	20	36	16	944.881.889.763.779	41.994.750.656.168	401	31342	148662	7335	1500	624	320001	FALSE
5	15	4	20	10	800	10	false	20	16	0	41.994.750.656.168	0	401	27983	147539	7391	1500	632	320001	FALSE
5	15	4	20	10	800	10	false	20	4	0	10.498.687.664.042	0	401	25132	147382	7332	1500	428	320001	FALSE
5	15	4	20	10	800	30	true	20	4	0	10.498.687.664.042	0	401	12922	94520	4712	1500	1139	320001	FALSE
5	15	4	20	10	800	30	true	20	12	0	31.496.062.992.126	0	401	14538	94433	4730	1500	1334	320001	FALSE
5	15	4	20	10	800	30	true	20	37	12	971.128.608.923.885	31.496.062.992.126	401	20227	94797	4799	1500	1749	320001	FALSE
5	15	4	20	10	800	30	true	20	35	14	918.635.170.603.675	36.745.406.824.147	401	20490	95020	4816	1500	1781	320001	FALSE
5	15	4	20	10	800	30	true	20	49	9	128.608.923.884.514	236.220.472.440.945	401	23779	95330	4752	1500	2011	320001	FALSE
5	15	4	20	10	800	30	false	20	40	21	10.498.687.664.042	551.181.102.362.205	401	31135	95616	4877	1500	252	320001	FALSE
5	15	4	20	10	800	30	false	20	23	14	603.674.540.682.415	36.745.406.824.147	401	26161	96267	4799	1500	262	320001	FALSE
5	15	4	20	10	800	30	false	20	99	77	259.842.519.685.039	202.099.737.532.808	401	34387	96491	4843	1500	352	320001	FALSE
5	15	4	20	10	800	30	false	20	116	87	304.461.942.257.218	228.346.456.692.913	401	32881	95388	4944	1500	315	320001	FALSE
5	15	4	20	15	200	10	true	20	212	212	556.430.446.194.226	556.430.446.194.226	401	37037	66196	3422	1500	69	80001	TRUE
5	15	4	20	15	200	10	true	20	271	290	711.286.089.238.845	761.154.855.643.045	401	41395	67688	3341	1500	61	80001	TRUE
5	15	4	20	15	200	10	true	20	245	281	643.044.619.422.572	73.753.280.839.895	401	38390	66666	3294	1500	63	80001	TRUE
5	15	4	20	15	200	10	true	20	284	331	745.406.824.146.982	868.766.404.199.475	401	45428	67625	3344	1500	63	80001	TRUE
5	15	4	20	10	800	30	false	20	108	56	283.464.566.929.134	146.981.627.296.588	401	33852	96435	4849	1500	351	320001	FALSE
5	15	4	20	15	200	10	true	20	273	297	716.535.433.070.866	779.527.559.055.118	401	43152	67426	3406	1500	65	80001	TRUE
5	15	4	20	15	200	10	false	20	368	380	965.879.265.091.863	99.737.532.808.399	401	55579	72005	3692	1500	13	80001	TRUE
5	15	4	20	15	200	10	false	20	312	347	818.897.637.795.276	910.761.154.855.643	401	48650	71702	3559	1500	16	80001	TRUE
5	15	4	20	15	200	10	false	20	292	303	766.404.199.475.066	795.275.590.551.181	401	49162	71589	3487	1500	12	80001	TRUE
5	15	4	20	15	200	10	false	20	347	376	910.761.154.855.643	986.876.640.419.948	401	50692	71729	3641	1500	21	80001	TRUE
5	15	4	20	15	200	10	false	20	264	309	692.913.385.826.772	811.023.622.047.244	401	44436	70360	3482	1500	7	80001	TRUE
5	15	4	20	15	200	30	true	20	108	95	283.464.566.929.134	249.343.832.020.997	401	11678	32036	1555	1500	230	80001	FALSE
5	15	4	20	15	200	30	true	20	36	27	944.881.889.763.779	708.661.417.322.835	401	10065	31788	1616	1500	222	80001	FALSE
5	15	4	20	15	200	30	true	20	72	60	188.976.377.952.756	15.748.031.496.063	401	10906	31878	1613	1500	189	80001	FALSE
5	15	4	20	15	200	30	true	20	103	68	270.341.207.349.081	178.477.690.288.714	401	13439	32378	1608	1500	248	80001	FALSE
5	15	4	20	15	200	30	true	20	48	14	125.984.251.968.504	36.745.406.824.147	401	10558	31947	1619	1500	187	80001	FALSE
5	15	4	20	15	200	30	false	20	236	261	619.422.572.178.478	68.503.937.007.874	401	18841	34872	1716	1500	90	80001	TRUE
5	15	4	20	15	200	30	false	20	205	197	538.057.742.782.152	517.060.367.454.068	401	17356	34505	1744	1500	55	80001	TRUE
5	15	4	20	15	200	30	false	20	231	279	606.299.212.598.425	732.283.464.566.929	401	18804	34336	1786	1500	75	80001	TRUE
5	15	4	20	15	200	30	false	20	63	60	165.354.330.708.661	15.748.031.496.063	401	11631	32930	1605	1500	44	80001	FALSE
5	15	4	20	15	200	30	false	20	55	62	144.356.955.380.577	162.729.658.792.651	401	12868	33051	1668	1500	63	80001	FALSE
5	15	4	20	15	400	10	true	20	79	36	207.349.081.364.829	944.881.889.763.779	401	36587	105160	5236	1500	260	160001	FALSE
5	15	4	20	15	400	10	true	20	112	88	293.963.254.593.176	230.971.128.608.924	401	39539	104585	5357	1500	281	160001	FALSE
5	15	4	20	15	400	10	true	20	73	66	191.601.049.868.766	173.228.346.456.693	401	34068	105267	5180	1500	196	160001	FALSE
5	15	4	20	15	400	10	true	20	115	108	301.837.270.341.207	283.464.566.929.134	401	43566	104984	5358	1500	169	160001	FALSE
5	15	4	20	15	400	10	true	20	100	70	26.246.719.160.105	183.727.034.120.735	401	36952	105843	5303	1500	173	160001	FALSE
5	15	4	20	15	400	10	false	20	184	152	482.939.632.545.932	398.950.131.233.596	401	47541	107758	5407	1500	109	160001	FALSE
5	15	4	20	15	400	10	false	20	64	67	167.979.002.624.672	175.853.018.372.703	401	34769	105893	5275	1500	44	160001	FALSE
5	15	4	20	15	400	10	false	20	152	141	398.950.131.233.596	37.007.874.015.748	401	45575	107953	5339	1500	70	160001	FALSE
5	15	4	20	15	400	10	false	20	68	46	178.477.690.288.714	120.734.908.136.483	401	36669	106681	5338	1500	64	160001	FALSE
5	15	4	20	15	400	30	true	20	84	110	220.472.440.944.882	288.713.910.761.155	401	21439	55146	2768	1500	391	160001	FALSE
5	15	4	20	15	400	10	false	20	185	179	485.564.304.461.942	469.816.272.965.879	401	49092	106298	5354	1500	59	160001	FALSE
5	15	4	20	15	400	30	true	20	32	26	83.989.501.312.336	68.241.469.816.273	401	18030	54758	2711	1500	362	160001	FALSE
5	15	4	20	15	400	30	true	20	133	114	349.081.364.829.396	299.212.598.425.197	401	22366	55539	2828	1500	394	160001	FALSE
5	15	4	20	15	400	30	true	20	279	309	732.283.464.566.929	811.023.622.047.244	401	31465	57533	2906	1500	519	160001	TRUE
5	15	4	20	15	400	30	true	20	173	199	454.068.241.469.816	522.309.711.286.089	401	26179	55975	2771	1500	426	160001	FALSE
5	15	4	20	15	400	30	false	20	185	171	485.564.304.461.942	448.818.897.637.795	401	29311	58372	2929	1500	91	160001	FALSE
5	15	4	20	15	400	30	false	20	225	250	590.551.181.102.362	656.167.979.002.625	401	32045	59816	2939	1500	112	160001	TRUE
5	15	4	20	15	400	30	false	20	169	143	443.569.553.805.774	375.328.083.989.501	401	26922	57951	2902	1500	76	160001	FALSE
5	15	4	20	15	400	30	false	20	117	136	307.086.614.173.228	356.955.380.577.428	401	24650	57215	2863	1500	91	160001	FALSE
5	15	4	20	15	400	30	false	20	156	155	409.448.818.897.638	406.824.146.981.627	401	26901	57995	2909	1500	79	160001	FALSE
5	15	4	20	15	600	10	true	20	12	0	31.496.062.992.126	0	401	24229	129911	6453	1500	382	240001	FALSE
5	15	4	20	15	600	10	true	20	52	25	136.482.939.632.546	656.167.979.002.625	401	33963	128594	6628	1500	683	240001	FALSE
5	15	4	20	15	600	10	true	20	20	0	5.249.343.832.021	0	401	25955	129799	6514	1500	416	240001	FALSE
5	15	4	20	15	600	10	true	20	9	0	236.220.472.440.945	0	401	22883	128872	6487	1500	405	240001	FALSE
5	15	4	20	15	600	10	true	20	32	3	83.989.501.312.336	0.78740157480315	401	28837	129863	6530	1500	692	240001	FALSE
5	15	4	20	15	600	10	false	20	12	3	31.496.062.992.126	0.78740157480315	401	30351	132763	6478	1500	205	240001	FALSE
5	15	4	20	15	600	10	false	20	47	21	123.359.580.052.493	551.181.102.362.205	401	32703	130658	6549	1500	302	240001	FALSE
5	15	4	20	15	600	10	false	20	84	62	220.472.440.944.882	162.729.658.792.651	401	41484	131248	6554	1500	283	240001	FALSE
5	15	4	20	15	600	10	false	20	12	10	31.496.062.992.126	26.246.719.160.105	401	25716	130708	6516	1500	190	240001	FALSE
5	15	4	20	15	600	10	false	20	68	30	178.477.690.288.714	78.740.157.480.315	401	39561	132337	6539	1500	223	240001	FALSE
5	15	4	20	15	600	30	true	20	40	40	10.498.687.664.042	10.498.687.664.042	401	23626	72229	3597	1500	432	240001	FALSE
5	15	4	20	15	600	30	true	20	44	23	115.485.564.304.462	603.674.540.682.415	401	25066	73011	3616	1500	528	240001	FALSE
5	15	4	20	15	600	30	true	20	68	52	178.477.690.288.714	136.482.939.632.546	401	25428	72394	3636	1500	526	240001	FALSE
5	15	4	20	15	600	30	true	20	56	32	146.981.627.296.588	83.989.501.312.336	401	25277	72170	3696	1500	531	240001	FALSE
5	15	4	20	15	600	30	true	20	32	13	83.989.501.312.336	341.207.349.081.365	401	19826	71188	3575	1500	405	240001	FALSE
5	15	4	20	15	600	30	false	20	160	127	41.994.750.656.168	333.333.333.333.333	401	34624	75855	3807	1500	91	240001	FALSE
5	15	4	20	15	600	30	false	20	147	161	385.826.771.653.543	42.257.217.847.769	401	35479	75471	3864	1500	106	240001	FALSE
5	15	4	20	15	600	30	false	20	112	107	293.963.254.593.176	280.839.895.013.123	401	31677	74677	3737	1500	109	240001	FALSE
5	15	4	20	15	600	30	false	20	59	39	154.855.643.044.619	102.362.204.724.409	401	27861	73273	3719	1500	78	240001	FALSE
5	15	4	20	15	600	30	false	20	204	197	535.433.070.866.142	517.060.367.454.068	401	39831	77639	3842	1500	120	240001	TRUE
5	15	4	20	15	800	10	true	20	4	0	10.498.687.664.042	0	401	21740	145575	7228	1500	1050	320001	FALSE
5	15	4	20	15	800	10	true	20	12	2	31.496.062.992.126	0.5249343832021	401	22774	143781	7209	1500	776	320001	FALSE
5	15	4	20	15	800	10	true	20	0	0	0	0	401	23230	145630	7235	1500	779	320001	FALSE
5	15	4	20	15	800	10	true	20	7	3	183.727.034.120.735	0.78740157480315	401	28767	146843	7261	1500	656	320001	FALSE
5	15	4	20	15	800	10	true	20	5	0	131.233.595.800.525	0	401	23850	147447	7221	1500	885	320001	FALSE
5	15	4	20	15	800	10	false	20	12	1	31.496.062.992.126	0.26246719160105	401	30003	145382	7301	1500	400	320001	FALSE
5	15	4	20	15	800	10	false	20	0	0	0	0	401	26955	144027	7314	1500	298	320001	FALSE
5	15	4	20	15	800	10	false	20	8	0	20.997.375.328.084	0	401	18088	142479	7245	1500	193	320001	FALSE
5	15	4	20	15	800	10	false	20	12	0	31.496.062.992.126	0	401	27094	144517	7261	1500	459	320001	FALSE
5	15	4	20	15	800	10	false	20	12	5	31.496.062.992.126	131.233.595.800.525	401	27231	145080	7301	1500	332	320001	FALSE
5	15	4	20	15	800	30	true	20	40	21	10.498.687.664.042	551.181.102.362.205	401	26297	86379	4355	1500	603	320001	FALSE
5	15	4	20	15	800	30	true	20	80	27	20.997.375.328.084	708.661.417.322.835	401	30790	87839	4326	1500	687	320001	FALSE
5	15	4	20	15	800	30	true	20	115	79	301.837.270.341.207	207.349.081.364.829	401	34471	88118	4397	1500	710	320001	FALSE
5	15	4	20	15	800	30	true	20	67	43	175.853.018.372.703	112.860.892.388.451	401	30492	87945	4295	1500	613	320001	FALSE
5	15	4	20	15	800	30	true	20	73	37	191.601.049.868.766	971.128.608.923.885	401	29944	87889	4339	1500	702	320001	FALSE
5	15	4	20	15	800	30	false	20	100	113	26.246.719.160.105	296.587.926.509.186	401	33000	87357	4454	1500	107	320001	FALSE
5	15	4	20	15	800	30	false	20	80	49	20.997.375.328.084	128.608.923.884.514	401	34685	88868	4445	1500	125	320001	FALSE
5	15	4	20	15	800	30	false	20	197	187	517.060.367.454.068	490.813.648.293.963	401	47047	91951	4533	1500	144	320001	TRUE
5	15	4	20	15	800	30	false	20	128	123	335.958.005.249.344	322.834.645.669.291	401	37657	89915	4510	1500	130	320001	FALSE
5	15	4	20	20	200	10	true	20	248	289	650.918.635.170.604	758.530.183.727.034	401	41953	64473	3205	1500	34	80001	TRUE
5	15	4	20	20	200	10	true	20	329	358	863.517.060.367.454	939.632.545.931.758	401	46128	65121	3229	1500	25	80001	TRUE
5	15	4	20	20	200	10	true	20	332	342	871.391.076.115.486	897.637.795.275.591	401	45857	64771	3286	1500	61	80001	TRUE
5	15	4	20	20	200	10	true	20	301	317	79.002.624.671.916	832.020.997.375.328	401	41851	64234	3208	1500	53	80001	TRUE
5	15	4	20	20	200	10	true	20	336	370	881.889.763.779.528	971.128.608.923.885	401	46653	65428	3178	1500	52	80001	TRUE
5	15	4	20	15	800	30	false	20	57	54	149.606.299.212.598	141.732.283.464.567	401	30455	87656	4347	1500	92	320001	FALSE
5	15	4	20	20	200	10	false	20	293	332	769.028.871.391.076	871.391.076.115.486	401	47771	67450	3452	1500	10	80001	TRUE
5	15	4	20	20	200	10	false	20	377	380	989.501.312.335.958	99.737.532.808.399	401	59078	70166	3568	1500	6	80001	TRUE
5	15	4	20	20	200	10	false	20	372	380	976.377.952.755.905	99.737.532.808.399	401	54867	69008	3530	1500	15	80001	TRUE
5	15	4	20	20	200	10	false	20	352	360	923.884.514.435.696	94.488.188.976.378	401	53412	68807	3573	1500	19	80001	TRUE
5	15	4	20	20	200	10	false	20	328	355	860.892.388.451.444	931.758.530.183.727	401	55658	70150	3470	1500	18	80001	TRUE
5	15	4	20	20	200	30	true	20	255	267	669.291.338.582.677	700.787.401.574.803	401	17338	30990	1572	1500	70	80001	TRUE
5	15	4	20	20	200	30	true	20	92	88	241.469.816.272.966	230.971.128.608.924	401	10851	29456	1489	1500	48	80001	FALSE
5	15	4	20	20	200	30	true	20	101	64	26.509.186.351.706	167.979.002.624.672	401	12569	30048	1478	1500	72	80001	FALSE
5	15	4	20	20	200	30	true	20	256	321	671.916.010.498.688	84.251.968.503.937	401	17222	30959	1525	1500	68	80001	TRUE
5	15	4	20	20	200	30	true	20	152	130	398.950.131.233.596	341.207.349.081.365	401	13898	30151	1472	1500	76	80001	FALSE
5	15	4	20	20	200	30	false	20	193	206	506.561.679.790.026	540.682.414.698.163	401	16935	32307	1608	1500	10	80001	TRUE
5	15	4	20	20	200	30	false	20	296	356	776.902.887.139.108	934.383.202.099.738	401	20122	33188	1732	1500	15	80001	TRUE
5	15	4	20	20	200	30	false	20	177	173	464.566.929.133.858	454.068.241.469.816	401	15426	31843	1585	1500	10	80001	FALSE
5	15	4	20	20	200	30	false	20	264	305	692.913.385.826.772	800.524.934.383.202	401	20465	33233	1650	1500	15	80001	TRUE
5	15	4	20	20	200	30	false	20	287	305	753.280.839.895.013	800.524.934.383.202	401	21037	33440	1646	1500	13	80001	TRUE
5	15	4	20	20	400	10	true	20	156	133	409.448.818.897.638	349.081.364.829.396	401	46941	102899	5157	1500	143	160001	FALSE
5	15	4	20	20	400	10	true	20	89	88	233.595.800.524.934	230.971.128.608.924	401	35120	103146	5104	1500	137	160001	FALSE
5	15	4	20	20	400	10	true	20	73	43	191.601.049.868.766	112.860.892.388.451	401	35241	102720	5126	1500	184	160001	FALSE
5	15	4	20	20	400	10	true	20	96	82	251.968.503.937.008	215.223.097.112.861	401	39032	103469	5147	1500	114	160001	FALSE
5	15	4	20	20	400	10	true	20	151	139	396.325.459.317.585	364.829.396.325.459	401	43924	103451	5143	1500	144	160001	FALSE
5	15	4	20	20	400	10	false	20	84	82	220.472.440.944.882	215.223.097.112.861	401	36782	103193	5237	1500	27	160001	FALSE
5	15	4	20	20	400	10	false	20	84	85	220.472.440.944.882	223.097.112.860.892	401	37945	103743	5263	1500	19	160001	FALSE
5	15	4	20	20	400	10	false	20	199	204	522.309.711.286.089	535.433.070.866.142	401	50199	105000	5232	1500	32	160001	TRUE
5	15	4	20	20	400	10	false	20	192	196	503.937.007.874.016	514.435.695.538.058	401	51381	105470	5284	1500	48	160001	TRUE
5	15	4	20	20	400	10	false	20	137	145	359.580.052.493.438	380.577.427.821.522	401	42490	104336	5261	1500	48	160001	FALSE
5	15	4	20	20	400	30	true	20	201	205	52.755.905.511.811	538.057.742.782.152	401	27409	54011	2691	1500	135	160001	TRUE
5	15	4	20	20	400	30	true	20	128	53	335.958.005.249.344	139.107.611.548.556	401	24023	53599	2606	1500	128	160001	FALSE
5	15	4	20	20	400	30	true	20	160	170	41.994.750.656.168	446.194.225.721.785	401	25496	52940	2767	1500	153	160001	FALSE
5	15	4	20	20	400	30	true	20	135	129	354.330.708.661.417	338.582.677.165.354	401	23607	53529	2624	1500	89	160001	FALSE
5	15	4	20	20	400	30	true	20	75	56	196.850.393.700.787	146.981.627.296.588	401	16999	51505	2560	1500	73	160001	FALSE
5	15	4	20	20	400	30	false	20	296	310	776.902.887.139.108	813.648.293.963.255	401	37776	58669	2922	1500	27	160001	TRUE
5	15	4	20	20	400	30	false	20	291	316	763.779.527.559.055	829.396.325.459.318	401	37781	59302	2890	1500	27	160001	TRUE
5	15	4	20	20	400	30	false	20	324	365	850.393.700.787.402	958.005.249.343.832	401	39629	59152	2945	1500	38	160001	TRUE
5	15	4	20	20	400	30	false	20	199	235	522.309.711.286.089	616.797.900.262.467	401	29656	56616	2790	1500	25	160001	TRUE
5	15	4	20	20	400	30	false	20	256	278	671.916.010.498.688	729.658.792.650.919	401	33397	57049	2901	1500	32	160001	TRUE
5	15	4	20	20	600	10	true	20	16	0	41.994.750.656.168	0	401	29453	129180	6470	1500	413	240001	FALSE
5	15	4	20	20	600	10	true	20	40	10	10.498.687.664.042	26.246.719.160.105	401	32521	130326	6414	1500	441	240001	FALSE
5	15	4	20	20	600	10	true	20	28	8	73.490.813.648.294	20.997.375.328.084	401	30131	130646	6425	1500	543	240001	FALSE
5	15	4	20	20	600	10	true	20	24	8	62.992.125.984.252	20.997.375.328.084	401	29315	129066	6529	1500	502	240001	FALSE
5	15	4	20	20	600	10	true	20	20	12	5.249.343.832.021	31.496.062.992.126	401	27544	129696	6439	1500	450	240001	FALSE
5	15	4	20	20	600	10	false	20	52	24	136.482.939.632.546	62.992.125.984.252	401	35898	131266	6441	1500	189	240001	FALSE
5	15	4	20	20	600	10	false	20	28	12	73.490.813.648.294	31.496.062.992.126	401	34127	129195	6544	1500	216	240001	FALSE
5	15	4	20	20	600	10	false	20	40	22	10.498.687.664.042	57.742.782.152.231	401	32854	131052	6462	1500	190	240001	FALSE
5	15	4	20	20	600	10	false	20	55	32	144.356.955.380.577	83.989.501.312.336	401	35424	130697	6531	1500	208	240001	FALSE
5	15	4	20	20	600	10	false	20	37	13	971.128.608.923.885	341.207.349.081.365	401	32861	128637	6583	1500	284	240001	FALSE
5	15	4	20	20	600	30	true	20	184	178	482.939.632.545.932	467.191.601.049.869	401	34880	72944	3565	1500	208	240001	FALSE
5	15	4	20	20	600	30	true	20	148	153	388.451.443.569.554	401.574.803.149.606	401	31275	71699	3642	1500	207	240001	FALSE
5	15	4	20	20	600	30	true	20	108	101	283.464.566.929.134	26.509.186.351.706	401	30282	71353	3532	1500	182	240001	FALSE
5	15	4	20	20	600	30	true	20	140	157	36.745.406.824.147	412.073.490.813.648	401	32495	71582	3599	1500	216	240001	FALSE
5	15	4	20	20	600	30	true	20	175	165	459.317.585.301.837	433.070.866.141.732	401	37008	72189	3706	1500	220	240001	FALSE
5	15	4	20	20	600	30	false	20	116	115	304.461.942.257.218	301.837.270.341.207	401	30828	72349	3645	1500	23	240001	FALSE
5	15	4	20	20	600	30	false	20	184	189	482.939.632.545.932	496.062.992.125.984	401	37007	74583	3676	1500	26	240001	FALSE
5	15	4	20	20	600	30	false	20	135	193	354.330.708.661.417	506.561.679.790.026	401	33793	74239	3653	1500	39	240001	FALSE
5	15	4	20	20	600	30	false	20	132	137	346.456.692.913.386	359.580.052.493.438	401	32845	73587	3661	1500	24	240001	FALSE
5	15	4	20	20	600	30	false	20	189	200	496.062.992.125.984	5.249.343.832.021	401	37849	74908	3740	1500	26	240001	FALSE
5	15	4	20	20	800	10	true	20	20	12	5.249.343.832.021	31.496.062.992.126	401	27208	144363	7224	1500	668	320001	FALSE
5	15	4	20	20	800	10	true	20	23	7	603.674.540.682.415	183.727.034.120.735	401	31659	146691	7212	1500	811	320001	FALSE
5	15	4	20	20	800	10	true	20	40	0	10.498.687.664.042	0	401	30835	146828	7188	1500	998	320001	FALSE
5	15	4	20	20	800	10	true	20	8	0	20.997.375.328.084	0	401	28569	145307	7251	1500	1114	320001	FALSE
5	15	4	20	20	800	10	true	20	20	0	5.249.343.832.021	0	401	28354	144470	7305	1500	876	320001	FALSE
5	15	4	20	20	800	10	false	20	16	9	41.994.750.656.168	236.220.472.440.945	401	26535	143834	7269	1500	493	320001	FALSE
5	15	4	20	20	800	10	false	20	24	8	62.992.125.984.252	20.997.375.328.084	401	28340	145257	7303	1500	315	320001	FALSE
5	15	4	20	20	800	10	false	20	84	27	220.472.440.944.882	708.661.417.322.835	401	35199	144768	7235	1500	388	320001	FALSE
5	15	4	20	20	800	10	false	20	40	11	10.498.687.664.042	288.713.910.761.155	401	31710	144493	7232	1500	423	320001	FALSE
5	15	4	20	20	800	10	false	20	16	5	41.994.750.656.168	131.233.595.800.525	401	26396	146654	7233	1500	395	320001	FALSE
5	15	4	20	20	800	30	true	20	108	84	283.464.566.929.134	220.472.440.944.882	401	33463	85132	4273	1500	229	320001	FALSE
5	15	4	20	20	800	30	true	20	155	141	406.824.146.981.627	37.007.874.015.748	401	39019	86808	4397	1500	298	320001	FALSE
5	15	4	20	20	800	30	true	20	68	83	178.477.690.288.714	217.847.769.028.871	401	28647	84128	4189	1500	199	320001	FALSE
5	15	4	20	20	800	30	true	20	108	68	283.464.566.929.134	178.477.690.288.714	401	32224	85017	4306	1500	269	320001	FALSE
5	15	4	20	20	800	30	true	20	159	122	417.322.834.645.669	320.209.973.753.281	401	37826	86677	4319	1500	327	320001	FALSE
5	15	4	20	20	800	30	false	20	125	108	328.083.989.501.312	283.464.566.929.134	401	37708	88508	4402	1500	33	320001	FALSE
5	15	4	20	20	800	30	false	20	24	24	62.992.125.984.252	62.992.125.984.252	401	30118	86604	4367	1500	38	320001	FALSE
5	15	4	20	20	800	30	false	20	157	135	412.073.490.813.648	354.330.708.661.417	401	41623	90111	4519	1500	52	320001	FALSE
5	15	4	20	20	800	30	false	20	297	311	779.527.559.055.118	816.272.965.879.265	401	51679	92343	4608	1500	57	320001	TRUE
5	15	4	20	25	200	10	true	20	372	380	976.377.952.755.905	99.737.532.808.399	401	51035	64075	3159	1500	65	80001	TRUE
5	15	4	20	25	200	10	true	20	320	367	83.989.501.312.336	963.254.593.175.853	401	47605	63285	3200	1500	68	80001	TRUE
5	15	4	20	25	200	10	true	20	360	380	94.488.188.976.378	99.737.532.808.399	401	48950	64150	3101	1500	36	80001	TRUE
5	15	4	20	20	800	30	false	20	76	68	199.475.065.616.798	178.477.690.288.714	401	30750	86564	4305	1500	31	320001	FALSE
5	15	4	20	25	200	10	true	20	325	353	853.018.372.703.412	926.509.186.351.706	401	44182	62959	3147	1500	59	80001	TRUE
5	15	4	20	25	200	10	true	20	356	380	934.383.202.099.738	99.737.532.808.399	401	50778	64685	3146	1500	43	80001	TRUE
5	15	4	20	25	200	10	false	20	348	353	913.385.826.771.654	926.509.186.351.706	401	52476	67475	3421	1500	15	80001	TRUE
5	15	4	20	25	200	10	false	20	360	380	94.488.188.976.378	99.737.532.808.399	401	51929	67094	3415	1500	11	80001	TRUE
5	15	4	20	25	200	10	false	20	368	380	965.879.265.091.863	99.737.532.808.399	401	55395	68457	3424	1500	13	80001	TRUE
5	15	4	20	25	200	10	false	20	372	378	976.377.952.755.905	992.125.984.251.969	401	55802	68128	3440	1500	9	80001	TRUE
5	15	4	20	25	200	30	true	20	264	270	692.913.385.826.772	708.661.417.322.835	401	17405	29389	1387	1500	32	80001	TRUE
5	15	4	20	25	200	10	false	20	376	380	986.876.640.419.948	99.737.532.808.399	401	57217	68469	3458	1500	13	80001	TRUE
5	15	4	20	25	200	30	true	20	145	141	380.577.427.821.522	37.007.874.015.748	401	13578	28277	1446	1500	30	80001	FALSE
5	15	4	20	25	200	30	true	20	293	307	769.028.871.391.076	805.774.278.215.223	401	18830	29538	1478	1500	44	80001	TRUE
5	15	4	20	25	200	30	true	20	308	353	808.398.950.131.234	926.509.186.351.706	401	18807	29549	1483	1500	47	80001	TRUE
5	15	4	20	25	200	30	true	20	216	252	566.929.133.858.268	661.417.322.834.646	401	15788	28867	1469	1500	35	80001	TRUE
5	15	4	20	25	200	30	false	20	320	363	83.989.501.312.336	952.755.905.511.811	401	21052	31716	1643	1500	15	80001	TRUE
5	15	4	20	25	200	30	false	20	271	336	711.286.089.238.845	881.889.763.779.528	401	19658	31575	1548	1500	13	80001	TRUE
5	15	4	20	25	200	30	false	20	217	256	569.553.805.774.278	671.916.010.498.688	401	18287	30937	1572	1500	3	80001	TRUE
5	15	4	20	25	200	30	false	20	359	380	942.257.217.847.769	99.737.532.808.399	401	23159	32355	1650	1500	24	80001	TRUE
5	15	4	20	25	200	30	false	20	299	324	784.776.902.887.139	850.393.700.787.402	401	21690	31958	1624	1500	8	80001	TRUE
5	15	4	20	25	400	10	true	20	109	111	286.089.238.845.144	291.338.582.677.165	401	43673	100207	4977	1500	123	160001	FALSE
5	15	4	20	25	400	10	true	20	87	77	228.346.456.692.913	202.099.737.532.808	401	37001	101437	4977	1500	149	160001	FALSE
5	15	4	20	25	400	10	true	20	184	181	482.939.632.545.932	4.750.656.167.979	401	46224	99127	4972	1500	128	160001	FALSE
5	15	4	20	25	400	10	true	20	216	221	566.929.133.858.268	58.005.249.343.832	401	50063	100372	5050	1500	179	160001	TRUE
5	15	4	20	25	400	10	true	20	233	233	611.548.556.430.446	611.548.556.430.446	401	54066	100738	4976	1500	130	160001	TRUE
5	15	4	20	25	400	10	false	20	225	228	590.551.181.102.362	598.425.196.850.394	401	55055	102408	5110	1500	41	160001	TRUE
5	15	4	20	25	400	10	false	20	216	230	566.929.133.858.268	603.674.540.682.415	401	54161	103309	5090	1500	46	160001	TRUE
5	15	4	20	25	400	10	false	20	315	334	826.771.653.543.307	876.640.419.947.506	401	66212	104490	5153	1500	28	160001	TRUE
5	15	4	20	25	400	10	false	20	189	198	496.062.992.125.984	519.685.039.370.079	401	51598	102536	5166	1500	25	160001	FALSE
5	15	4	20	25	400	10	false	20	80	85	20.997.375.328.084	223.097.112.860.892	401	39374	100839	5146	1500	29	160001	FALSE
5	15	4	20	25	400	30	true	20	300	326	78.740.157.480.315	855.643.044.619.423	401	32635	52721	2634	1500	75	160001	TRUE
5	15	4	20	25	400	30	true	20	147	154	385.826.771.653.543	404.199.475.065.617	401	24935	50615	2668	1500	78	160001	FALSE
5	15	4	20	25	400	30	true	20	332	367	871.391.076.115.486	963.254.593.175.853	401	34739	53355	2693	1500	107	160001	TRUE
5	15	4	20	25	400	30	true	20	153	170	401.574.803.149.606	446.194.225.721.785	401	23789	50294	2595	1500	75	160001	FALSE
5	15	4	20	25	400	30	true	20	260	241	68.241.469.816.273	63.254.593.175.853	401	32719	52931	2672	1500	89	160001	TRUE
5	15	4	20	25	400	30	false	20	247	309	648.293.963.254.593	811.023.622.047.244	401	33116	54961	2717	1500	22	160001	TRUE
5	15	4	20	25	400	30	false	20	185	242	485.564.304.461.942	635.170.603.674.541	401	29855	53922	2625	1500	21	160001	FALSE
5	15	4	20	25	400	30	false	20	312	350	818.897.637.795.276	918.635.170.603.675	401	37604	56409	2794	1500	25	160001	TRUE
5	15	4	20	25	400	30	false	20	284	340	745.406.824.146.982	89.238.845.144.357	401	33236	55221	2749	1500	18	160001	TRUE
5	15	4	20	25	400	30	false	20	299	342	784.776.902.887.139	897.637.795.275.591	401	35019	55763	2766	1500	24	160001	TRUE
5	15	4	20	25	600	10	true	20	20	2	5.249.343.832.021	0.5249343832021	401	30127	125431	6300	1500	302	240001	FALSE
5	15	4	20	25	600	10	true	20	11	0	288.713.910.761.155	0	401	25865	126192	6274	1500	293	240001	FALSE
5	15	4	20	25	600	10	true	20	35	17	918.635.170.603.675	446.194.225.721.785	401	34621	123979	6298	1500	421	240001	FALSE
5	15	4	20	25	600	10	true	20	61	46	16.010.498.687.664	120.734.908.136.483	401	36045	125336	6331	1500	353	240001	FALSE
5	15	4	20	25	600	10	false	20	88	45	230.971.128.608.924	118.110.236.220.472	401	42309	127738	6311	1500	164	240001	FALSE
5	15	4	20	25	600	10	true	20	24	14	62.992.125.984.252	36.745.406.824.147	401	29580	125948	6323	1500	386	240001	FALSE
5	15	4	20	25	600	10	false	20	28	12	73.490.813.648.294	31.496.062.992.126	401	33015	127544	6314	1500	176	240001	FALSE
5	15	4	20	25	600	10	false	20	40	6	10.498.687.664.042	15.748.031.496.063	401	35393	128910	6343	1500	130	240001	FALSE
5	15	4	20	25	600	10	false	20	16	15	41.994.750.656.168	393.700.787.401.575	401	34384	126842	6420	1500	132	240001	FALSE
5	15	4	20	25	600	10	false	20	17	2	446.194.225.721.785	0.5249343832021	401	27565	127914	6343	1500	102	240001	FALSE
5	15	4	20	25	600	30	true	20	295	334	774.278.215.223.097	876.640.419.947.506	401	42730	71764	3514	1500	143	240001	TRUE
5	15	4	20	25	600	30	true	20	175	231	459.317.585.301.837	606.299.212.598.425	401	35651	69906	3475	1500	92	240001	FALSE
5	15	4	20	25	600	30	true	20	171	186	448.818.897.637.795	488.188.976.377.953	401	35408	69666	3496	1500	103	240001	FALSE
5	15	4	20	25	600	30	true	20	181	184	4.750.656.167.979	482.939.632.545.932	401	33745	69313	3419	1500	107	240001	FALSE
5	15	4	20	25	600	30	true	20	156	128	409.448.818.897.638	335.958.005.249.344	401	33034	69534	3406	1500	118	240001	FALSE
5	15	4	20	25	600	30	false	20	184	183	482.939.632.545.932	480.314.960.629.921	401	37536	72424	3591	1500	17	240001	FALSE
5	15	4	20	25	600	30	false	20	292	325	766.404.199.475.066	853.018.372.703.412	401	47961	74902	3771	1500	28	240001	TRUE
5	15	4	20	25	600	30	false	20	209	246	548.556.430.446.194	645.669.291.338.583	401	38912	71944	3676	1500	25	240001	TRUE
5	15	4	20	25	600	30	false	20	224	238	587.926.509.186.352	624.671.916.010.499	401	40291	72730	3718	1500	32	240001	TRUE
5	15	4	20	25	600	30	false	20	308	303	808.398.950.131.234	795.275.590.551.181	401	45643	74772	3747	1500	33	240001	TRUE
5	15	4	20	25	800	10	true	20	4	0	10.498.687.664.042	0	401	25872	143176	7081	1500	592	320001	FALSE
5	15	4	20	25	800	10	true	20	20	5	5.249.343.832.021	131.233.595.800.525	401	27483	143675	7110	1500	783	320001	FALSE
5	15	4	20	25	800	10	true	20	36	17	944.881.889.763.779	446.194.225.721.785	401	29941	141976	7153	1500	1005	320001	FALSE
5	15	4	20	25	800	10	true	20	12	0	31.496.062.992.126	0	401	28100	142734	7081	1500	715	320001	FALSE
5	15	4	20	25	800	10	true	20	0	0	0	0	401	15843	143817	7112	1500	454	320001	FALSE
5	15	4	20	25	800	10	false	20	12	3	31.496.062.992.126	0.78740157480315	401	27571	144044	7157	1500	326	320001	FALSE
5	15	4	20	25	800	10	false	20	12	0	31.496.062.992.126	0	401	30999	145129	7129	1500	376	320001	FALSE
5	15	4	20	25	800	10	false	20	8	0	20.997.375.328.084	0	401	24287	141375	7224	1500	263	320001	FALSE
5	15	4	20	25	800	10	false	20	28	3	73.490.813.648.294	0.78740157480315	401	29845	144112	7179	1500	399	320001	FALSE
5	15	4	20	25	800	30	true	20	125	110	328.083.989.501.312	288.713.910.761.155	401	35216	83339	4076	1500	110	320001	FALSE
5	15	4	20	25	800	10	false	20	23	2	603.674.540.682.415	0.5249343832021	401	28669	144338	7108	1500	289	320001	FALSE
5	15	4	20	25	800	30	true	20	216	221	566.929.133.858.268	58.005.249.343.832	401	43247	84770	4139	1500	182	320001	TRUE
5	15	4	20	25	800	30	true	20	104	107	272.965.879.265.092	280.839.895.013.123	401	32344	81348	4143	1500	95	320001	FALSE
5	15	4	20	25	800	30	true	20	99	76	259.842.519.685.039	199.475.065.616.798	401	32348	82309	4085	1500	145	320001	FALSE
5	15	4	20	25	800	30	true	20	272	258	713.910.761.154.856	677.165.354.330.709	401	49076	86481	4270	1500	192	320001	TRUE
5	15	4	20	25	800	30	false	20	144	145	377.952.755.905.512	380.577.427.821.522	401	40415	86467	4266	1500	33	320001	FALSE
5	15	4	20	25	800	30	false	20	188	207	493.438.320.209.974	543.307.086.614.173	401	44266	86408	4405	1500	51	320001	FALSE
5	15	4	20	25	800	30	false	20	237	241	622.047.244.094.488	63.254.593.175.853	401	44400	86759	4390	1500	26	320001	TRUE
5	15	4	20	25	800	30	false	20	236	267	619.422.572.178.478	700.787.401.574.803	401	48546	87071	4473	1500	64	320001	TRUE
5	15	4	20	25	800	30	false	20	196	202	514.435.695.538.058	530.183.727.034.121	401	43413	86399	4332	1500	32	320001	TRUE
5	15	4	20	30	200	10	true	20	352	380	923.884.514.435.696	99.737.532.808.399	401	51925	62968	3100	1500	47	80001	TRUE
5	15	4	20	30	200	10	true	20	380	380	99.737.532.808.399	99.737.532.808.399	401	52504	63263	3093	1500	58	80001	TRUE
5	15	4	20	30	200	10	true	20	336	362	881.889.763.779.528	9.501.312.335.958	401	49539	62505	3083	1500	37	80001	TRUE
5	15	4	20	30	200	10	true	20	336	379	881.889.763.779.528	994.750.656.167.979	401	46654	61918	3056	1500	51	80001	TRUE
5	15	4	20	30	200	10	false	20	380	380	99.737.532.808.399	99.737.532.808.399	401	56558	67709	3348	1500	12	80001	TRUE
5	15	4	20	30	200	10	true	20	361	363	94.750.656.167.979	952.755.905.511.811	401	50172	62510	3118	1500	56	80001	TRUE
5	15	4	20	30	200	10	false	20	380	380	99.737.532.808.399	99.737.532.808.399	401	56963	68010	3264	1500	11	80001	TRUE
5	15	4	20	30	200	10	false	20	365	372	958.005.249.343.832	976.377.952.755.905	401	53951	66652	3309	1500	12	80001	TRUE
5	15	4	20	30	200	10	false	20	368	380	965.879.265.091.863	99.737.532.808.399	401	58165	67475	3376	1500	7	80001	TRUE
5	15	4	20	30	200	10	false	20	340	371	89.238.845.144.357	973.753.280.839.895	401	51450	65976	3230	1500	11	80001	TRUE
5	15	4	20	30	200	30	true	20	313	356	821.522.309.711.286	934.383.202.099.738	401	18821	28207	1383	1500	29	80001	TRUE
5	15	4	20	30	200	30	true	20	301	357	79.002.624.671.916	937.007.874.015.748	401	18548	28314	1394	1500	17	80001	TRUE
5	15	4	20	30	200	30	true	20	240	286	62.992.125.984.252	750.656.167.979.003	401	17356	27770	1402	1500	28	80001	TRUE
5	15	4	20	30	200	30	true	20	360	380	94.488.188.976.378	99.737.532.808.399	401	21958	28956	1424	1500	27	80001	TRUE
5	15	4	20	30	200	30	true	20	312	325	818.897.637.795.276	853.018.372.703.412	401	18565	28086	1410	1500	25	80001	TRUE
5	15	4	20	30	200	30	false	20	292	356	766.404.199.475.066	934.383.202.099.738	401	20470	30676	1487	1500	9	80001	TRUE
5	15	4	20	30	200	30	false	20	300	373	78.740.157.480.315	979.002.624.671.916	401	20785	30645	1537	1500	6	80001	TRUE
5	15	4	20	30	200	30	false	20	312	379	818.897.637.795.276	994.750.656.167.979	401	22939	31189	1551	1500	10	80001	TRUE
5	15	4	20	30	200	30	false	20	336	375	881.889.763.779.528	984.251.968.503.937	401	22982	31209	1544	1500	10	80001	TRUE
5	15	4	20	30	200	30	false	20	336	358	881.889.763.779.528	939.632.545.931.758	401	22273	31227	1566	1500	18	80001	TRUE
5	15	4	20	30	400	10	true	20	209	170	548.556.430.446.194	446.194.225.721.785	401	49677	96851	5005	1500	97	160001	TRUE
5	15	4	20	30	400	10	true	20	195	177	511.811.023.622.047	464.566.929.133.858	401	48482	98552	4883	1500	109	160001	TRUE
5	15	4	20	30	400	10	true	20	195	190	511.811.023.622.047	498.687.664.041.995	401	50117	98098	4838	1500	122	160001	TRUE
5	15	4	20	30	400	10	true	20	193	194	506.561.679.790.026	509.186.351.706.037	401	48135	97171	4901	1500	99	160001	TRUE
5	15	4	20	30	400	10	true	20	288	280	755.905.511.811.024	73.490.813.648.294	401	63844	98559	4903	1500	80	160001	TRUE
5	15	4	20	30	400	10	false	20	300	308	78.740.157.480.315	808.398.950.131.234	401	62136	100667	5052	1500	25	160001	TRUE
5	15	4	20	30	400	10	false	20	92	86	241.469.816.272.966	225.721.784.776.903	401	37221	98213	4970	1500	14	160001	FALSE
5	15	4	20	30	400	10	false	20	301	306	79.002.624.671.916	803.149.606.299.213	401	62622	100998	5054	1500	22	160001	TRUE
5	15	4	20	30	400	10	false	20	200	226	5.249.343.832.021	593.175.853.018.373	401	53164	100787	5026	1500	30	160001	TRUE
5	15	4	20	30	400	30	true	20	316	359	829.396.325.459.318	942.257.217.847.769	401	33751	51924	2564	1500	60	160001	TRUE
5	15	4	20	30	400	10	false	20	149	167	391.076.115.485.564	438.320.209.973.753	401	47787	100047	4916	1500	21	160001	FALSE
5	15	4	20	30	400	30	true	20	221	234	58.005.249.343.832	614.173.228.346.457	401	28846	50509	2480	1500	53	160001	TRUE
5	15	4	20	30	400	30	true	20	184	202	482.939.632.545.932	530.183.727.034.121	401	26432	49809	2504	1500	39	160001	FALSE
5	15	4	20	30	400	30	true	20	337	357	884.514.435.695.538	937.007.874.015.748	401	34742	51933	2570	1500	66	160001	TRUE
5	15	4	20	30	400	30	true	20	283	328	742.782.152.230.971	860.892.388.451.444	401	31560	51354	2533	1500	54	160001	TRUE
5	15	4	20	30	400	30	false	20	364	378	955.380.577.427.822	992.125.984.251.969	401	40205	55813	2802	1500	19	160001	TRUE
5	15	4	20	30	400	30	false	20	252	317	661.417.322.834.646	832.020.997.375.328	401	32913	53543	2673	1500	26	160001	TRUE
5	15	4	20	30	400	30	false	20	269	298	706.036.745.406.824	782.152.230.971.129	401	33929	54109	2702	1500	9	160001	TRUE
5	15	4	20	30	400	30	false	20	344	366	902.887.139.107.612	960.629.921.259.843	401	41124	55669	2806	1500	20	160001	TRUE
5	15	4	20	30	400	30	false	20	245	276	643.044.619.422.572	724.409.448.818.898	401	33276	53541	2678	1500	14	160001	TRUE
5	15	4	20	30	600	10	true	20	59	37	154.855.643.044.619	971.128.608.923.885	401	33550	124214	6154	1500	256	240001	FALSE
5	15	4	20	30	600	10	true	20	56	37	146.981.627.296.588	971.128.608.923.885	401	36568	122338	6234	1500	273	240001	FALSE
5	15	4	20	30	600	10	true	20	44	19	115.485.564.304.462	498.687.664.041.995	401	29969	123309	6227	1500	324	240001	FALSE
5	15	4	20	30	600	10	true	20	17	1	446.194.225.721.785	0.26246719160105	401	28642	124631	6156	1500	282	240001	FALSE
5	15	4	20	30	600	10	true	20	47	26	123.359.580.052.493	68.241.469.816.273	401	35261	123316	6184	1500	174	240001	FALSE
5	15	4	20	30	600	10	false	20	75	48	196.850.393.700.787	125.984.251.968.504	401	41770	124759	6204	1500	144	240001	FALSE
5	15	4	20	30	600	10	false	20	71	53	186.351.706.036.745	139.107.611.548.556	401	39964	125283	6207	1500	123	240001	FALSE
5	15	4	20	30	600	10	false	20	20	11	5.249.343.832.021	288.713.910.761.155	401	25993	124096	6235	1500	98	240001	FALSE
5	15	4	20	30	600	10	false	20	59	29	154.855.643.044.619	761.154.855.643.045	401	43733	125153	6284	1500	158	240001	FALSE
5	15	4	20	30	600	10	false	20	41	9	10.761.154.855.643	236.220.472.440.945	401	35428	124381	6237	1500	80	240001	FALSE
5	15	4	20	30	600	30	true	20	236	252	619.422.572.178.478	661.417.322.834.646	401	39195	69569	3454	1500	100	240001	TRUE
5	15	4	20	30	600	30	true	20	172	213	451.443.569.553.806	559.055.118.110.236	401	34557	67663	3431	1500	59	240001	FALSE
5	15	4	20	30	600	30	true	20	228	245	598.425.196.850.394	643.044.619.422.572	401	38742	68644	3454	1500	90	240001	TRUE
5	15	4	20	30	600	30	true	20	212	224	556.430.446.194.226	587.926.509.186.352	401	38348	68746	3468	1500	100	240001	TRUE
5	15	4	20	30	600	30	true	20	268	306	703.412.073.490.814	803.149.606.299.213	401	41244	70409	3433	1500	98	240001	TRUE
5	15	4	20	30	600	30	false	20	160	188	41.994.750.656.168	493.438.320.209.974	401	36662	70776	3542	1500	20	240001	FALSE
5	15	4	20	30	600	30	false	20	292	323	766.404.199.475.066	847.769.028.871.391	401	45422	73084	3626	1500	14	240001	TRUE
5	15	4	20	30	600	30	false	20	260	306	68.241.469.816.273	803.149.606.299.213	401	44715	72796	3625	1500	21	240001	TRUE
5	15	4	20	30	600	30	false	20	261	317	68.503.937.007.874	832.020.997.375.328	401	44782	72373	3658	1500	30	240001	TRUE
5	15	4	20	30	600	30	false	20	193	226	506.561.679.790.026	593.175.853.018.373	401	35510	69348	3530	1500	17	240001	TRUE
5	15	4	20	30	800	10	true	20	12	0	31.496.062.992.126	0	401	26341	140526	7093	1500	780	320001	FALSE
5	15	4	20	30	800	10	true	20	20	9	5.249.343.832.021	236.220.472.440.945	401	28117	140021	7088	1500	392	320001	FALSE
5	15	4	20	30	800	10	true	20	0	0	0	0	401	25864	141440	7085	1500	634	320001	FALSE
5	15	4	20	30	800	10	true	20	8	2	20.997.375.328.084	0.5249343832021	401	23603	139961	7103	1500	600	320001	FALSE
5	15	4	20	30	800	10	true	20	31	13	813.648.293.963.255	341.207.349.081.365	401	29203	141215	7026	1500	590	320001	FALSE
5	15	4	20	30	800	10	false	20	19	6	498.687.664.041.995	15.748.031.496.063	401	29479	139175	7126	1500	203	320001	FALSE
5	15	4	20	30	800	10	false	20	64	16	167.979.002.624.672	41.994.750.656.168	401	35458	139544	7041	1500	194	320001	FALSE
5	15	4	20	30	800	10	false	20	36	16	944.881.889.763.779	41.994.750.656.168	401	31625	143375	7052	1500	264	320001	FALSE
5	15	4	20	30	800	10	false	20	4	0	10.498.687.664.042	0	401	24342	141289	7140	1500	308	320001	FALSE
5	15	4	20	30	800	10	false	20	20	2	5.249.343.832.021	0.5249343832021	401	28320	140296	7087	1500	319	320001	FALSE
5	15	4	20	30	800	30	true	20	227	233	595.800.524.934.383	611.548.556.430.446	401	45684	85044	4160	1500	108	320001	TRUE
5	15	4	20	30	800	30	true	20	135	111	354.330.708.661.417	291.338.582.677.165	401	35870	82563	4074	1500	131	320001	FALSE
5	15	4	20	30	800	30	true	20	199	193	522.309.711.286.089	506.561.679.790.026	401	42831	83637	4165	1500	135	320001	TRUE
5	15	4	20	30	800	30	true	20	184	200	482.939.632.545.932	5.249.343.832.021	401	40422	82148	4133	1500	97	320001	FALSE
5	15	4	20	30	800	30	true	20	177	181	464.566.929.133.858	4.750.656.167.979	401	37694	80953	4142	1500	99	320001	FALSE
5	15	4	20	30	800	30	false	20	276	277	724.409.448.818.898	727.034.120.734.908	401	51448	86684	4420	1500	42	320001	TRUE
5	15	4	20	30	800	30	false	20	243	279	637.795.275.590.551	732.283.464.566.929	401	47072	85837	4408	1500	49	320001	TRUE
5	15	4	20	30	800	30	false	20	169	180	443.569.553.805.774	47.244.094.488.189	401	44768	85942	4177	1500	32	320001	FALSE
5	15	4	20	30	800	30	false	20	196	200	514.435.695.538.058	5.249.343.832.021	401	44946	86356	4313	1500	29	320001	TRUE
5	15	4	20	35	200	10	true	20	320	326	83.989.501.312.336	855.643.044.619.423	401	47601	60419	2944	1500	31	80001	TRUE
5	15	4	20	35	200	10	true	20	333	346	874.015.748.031.496	908.136.482.939.633	401	46833	60141	2993	1500	28	80001	TRUE
5	15	4	20	35	200	10	true	20	348	379	913.385.826.771.654	994.750.656.167.979	401	47870	60949	2990	1500	37	80001	TRUE
5	15	4	20	35	200	10	true	20	360	380	94.488.188.976.378	99.737.532.808.399	401	45733	59455	3029	1500	30	80001	TRUE
5	15	4	20	30	800	30	false	20	244	273	640.419.947.506.562	716.535.433.070.866	401	52642	88190	4326	1500	48	320001	TRUE
5	15	4	20	35	200	10	true	20	357	380	937.007.874.015.748	99.737.532.808.399	401	47450	59924	3052	1500	51	80001	TRUE
5	15	4	20	35	200	10	false	20	368	380	965.879.265.091.863	99.737.532.808.399	401	53122	65142	3236	1500	6	80001	TRUE
5	15	4	20	35	200	10	false	20	376	380	986.876.640.419.948	99.737.532.808.399	401	58716	67049	3315	1500	7	80001	TRUE
5	15	4	20	35	200	10	false	20	368	380	965.879.265.091.863	99.737.532.808.399	401	54593	65206	3274	1500	12	80001	TRUE
5	15	4	20	35	200	10	false	20	368	380	965.879.265.091.863	99.737.532.808.399	401	55445	65350	3269	1500	8	80001	TRUE
5	15	4	20	35	200	10	false	20	365	380	958.005.249.343.832	99.737.532.808.399	401	54706	64999	3324	1500	9	80001	TRUE
5	15	4	20	35	200	30	true	20	356	378	934.383.202.099.738	992.125.984.251.969	401	21529	27780	1465	1500	15	80001	TRUE
5	15	4	20	35	200	30	true	20	361	380	94.750.656.167.979	99.737.532.808.399	401	20864	27677	1407	1500	12	80001	TRUE
5	15	4	20	35	200	30	true	20	285	340	748.031.496.062.992	89.238.845.144.357	401	18066	27168	1313	1500	12	80001	TRUE
5	15	4	20	35	200	30	true	20	317	348	832.020.997.375.328	913.385.826.771.654	401	19228	27351	1397	1500	9	80001	TRUE
5	15	4	20	35	200	30	true	20	344	370	902.887.139.107.612	971.128.608.923.885	401	19834	27519	1325	1500	12	80001	TRUE
5	15	4	20	35	200	30	false	20	313	327	821.522.309.711.286	858.267.716.535.433	401	23332	30340	1494	1500	2	80001	TRUE
5	15	4	20	35	200	30	false	20	360	380	94.488.188.976.378	99.737.532.808.399	401	24689	30738	1485	1500	0	80001	TRUE
5	15	4	20	35	200	30	false	20	372	380	976.377.952.755.905	99.737.532.808.399	401	25400	31016	1529	1500	3	80001	TRUE
5	15	4	20	35	200	30	false	20	301	334	79.002.624.671.916	876.640.419.947.506	401	20353	29348	1460	1500	3	80001	TRUE
5	15	4	20	35	200	30	false	20	333	370	874.015.748.031.496	971.128.608.923.885	401	23898	30288	1521	1500	0	80001	TRUE
5	15	4	20	35	400	10	true	20	99	97	259.842.519.685.039	254.593.175.853.018	401	37772	94601	4749	1500	81	160001	FALSE
5	15	4	20	35	400	10	true	20	225	235	590.551.181.102.362	616.797.900.262.467	401	53926	96132	4811	1500	81	160001	TRUE
5	15	4	20	35	400	10	true	20	256	283	671.916.010.498.688	742.782.152.230.971	401	59595	96805	4827	1500	65	160001	TRUE
5	15	4	20	35	400	10	true	20	135	134	354.330.708.661.417	351.706.036.745.407	401	44433	95614	4688	1500	94	160001	FALSE
5	15	4	20	35	400	10	true	20	181	187	4.750.656.167.979	490.813.648.293.963	401	47887	95021	4794	1500	57	160001	FALSE
5	15	4	20	35	400	10	false	20	224	233	587.926.509.186.352	611.548.556.430.446	401	51367	97342	4917	1500	24	160001	TRUE
5	15	4	20	35	400	10	false	20	244	265	640.419.947.506.562	695.538.057.742.782	401	54567	97276	4955	1500	22	160001	TRUE
5	15	4	20	35	400	10	false	20	236	249	619.422.572.178.478	653.543.307.086.614	401	59495	99848	4924	1500	19	160001	TRUE
5	15	4	20	35	400	10	false	20	225	256	590.551.181.102.362	671.916.010.498.688	401	53085	97970	4906	1500	22	160001	TRUE
5	15	4	20	35	400	30	true	20	316	359	829.396.325.459.318	942.257.217.847.769	401	32511	49682	2581	1500	34	160001	TRUE
5	15	4	20	35	400	10	false	20	209	226	548.556.430.446.194	593.175.853.018.373	401	52288	97862	4983	1500	18	160001	TRUE
5	15	4	20	35	400	30	true	20	295	324	774.278.215.223.097	850.393.700.787.402	401	32302	49814	2517	1500	35	160001	TRUE
5	15	4	20	35	400	30	true	20	325	329	853.018.372.703.412	863.517.060.367.454	401	35291	50769	2512	1500	37	160001	TRUE
5	15	4	20	35	400	30	true	20	259	304	679.790.026.246.719	797.900.262.467.192	401	30364	49903	2498	1500	30	160001	TRUE
5	15	4	20	35	400	30	true	20	313	356	821.522.309.711.286	934.383.202.099.738	401	32439	50349	2471	1500	25	160001	TRUE
5	15	4	20	35	400	30	false	20	251	281	658.792.650.918.635	73.753.280.839.895	401	34330	52333	2668	1500	1	160001	TRUE
5	15	4	20	35	400	30	false	20	319	358	837.270.341.207.349	939.632.545.931.758	401	37885	53744	2673	1500	7	160001	TRUE
5	15	4	20	35	400	30	false	20	356	380	934.383.202.099.738	99.737.532.808.399	401	42687	54622	2743	1500	4	160001	TRUE
5	15	4	20	35	400	30	false	20	265	352	695.538.057.742.782	923.884.514.435.696	401	32408	52156	2646	1500	9	160001	TRUE
5	15	4	20	35	400	30	false	20	335	364	879.265.091.863.517	955.380.577.427.822	401	39302	54215	2628	1500	5	160001	TRUE
5	15	4	20	35	600	10	true	20	24	6	62.992.125.984.252	15.748.031.496.063	401	26535	121702	6075	1500	124	240001	FALSE
5	15	4	20	35	600	10	true	20	16	10	41.994.750.656.168	26.246.719.160.105	401	26714	120828	6118	1500	238	240001	FALSE
5	15	4	20	35	600	10	true	20	72	35	188.976.377.952.756	918.635.170.603.675	401	40145	120156	6059	1500	159	240001	FALSE
5	15	4	20	35	600	10	true	20	20	9	5.249.343.832.021	236.220.472.440.945	401	27743	122087	6092	1500	168	240001	FALSE
5	15	4	20	35	600	10	false	20	104	75	272.965.879.265.092	196.850.393.700.787	401	46040	123591	6097	1500	125	240001	FALSE
5	15	4	20	35	600	10	true	20	148	115	388.451.443.569.554	301.837.270.341.207	401	49457	121876	5940	1500	207	240001	FALSE
5	15	4	20	35	600	10	false	20	109	88	286.089.238.845.144	230.971.128.608.924	401	43962	120699	6126	1500	85	240001	FALSE
5	15	4	20	35	600	10	false	20	100	82	26.246.719.160.105	215.223.097.112.861	401	41246	120967	6138	1500	93	240001	FALSE
5	15	4	20	35	600	10	false	20	80	57	20.997.375.328.084	149.606.299.212.598	401	38087	124045	5986	1500	69	240001	FALSE
5	15	4	20	35	600	10	false	20	20	14	5.249.343.832.021	36.745.406.824.147	401	30307	122827	6032	1500	76	240001	FALSE
5	15	4	20	35	600	30	true	20	83	83	217.847.769.028.871	217.847.769.028.871	401	24722	63969	3276	1500	25	240001	FALSE
5	15	4	20	35	600	30	true	20	309	335	811.023.622.047.244	879.265.091.863.517	401	45584	69166	3437	1500	50	240001	TRUE
5	15	4	20	35	600	30	true	20	209	215	548.556.430.446.194	564.304.461.942.257	401	36137	67073	3399	1500	34	240001	TRUE
5	15	4	20	35	600	30	true	20	304	322	797.900.262.467.192	845.144.356.955.381	401	45960	69506	3346	1500	43	240001	TRUE
5	15	4	20	35	600	30	true	20	317	334	832.020.997.375.328	876.640.419.947.506	401	46079	69591	3412	1500	43	240001	TRUE
5	15	4	20	35	600	30	false	20	309	360	811.023.622.047.244	94.488.188.976.378	401	47654	71995	3610	1500	2	240001	TRUE
5	15	4	20	35	600	30	false	20	308	328	808.398.950.131.234	860.892.388.451.444	401	48375	72279	3580	1500	10	240001	TRUE
5	15	4	20	35	600	30	false	20	368	380	965.879.265.091.863	99.737.532.808.399	401	55307	73984	3652	1500	6	240001	TRUE
5	15	4	20	35	600	30	false	20	300	364	78.740.157.480.315	955.380.577.427.822	401	45878	71034	3666	1500	6	240001	TRUE
5	15	4	20	35	600	30	false	20	283	296	742.782.152.230.971	776.902.887.139.108	401	46674	72503	3560	1500	5	240001	TRUE
5	15	4	20	35	800	10	true	20	36	15	944.881.889.763.779	393.700.787.401.575	401	33788	137703	6974	1500	447	320001	FALSE
5	15	4	20	35	800	10	true	20	7	0	183.727.034.120.735	0	401	25626	140038	6953	1500	381	320001	FALSE
5	15	4	20	35	800	10	true	20	16	1	41.994.750.656.168	0.26246719160105	401	28939	138414	6984	1500	623	320001	FALSE
5	15	4	20	35	800	10	true	20	27	9	708.661.417.322.835	236.220.472.440.945	401	30048	140890	6993	1500	384	320001	FALSE
5	15	4	20	35	800	10	true	20	20	6	5.249.343.832.021	15.748.031.496.063	401	30442	138693	6933	1500	374	320001	FALSE
5	15	4	20	35	800	10	false	20	36	9	944.881.889.763.779	236.220.472.440.945	401	34392	140983	6964	1500	183	320001	FALSE
5	15	4	20	35	800	10	false	20	4	0	10.498.687.664.042	0	401	22701	139789	7001	1500	127	320001	FALSE
5	15	4	20	35	800	10	false	20	24	7	62.992.125.984.252	183.727.034.120.735	401	29945	140322	6962	1500	177	320001	FALSE
5	15	4	20	35	800	10	false	20	4	0	10.498.687.664.042	0	401	27959	140874	6983	1500	192	320001	FALSE
5	15	4	20	35	800	30	true	20	195	218	511.811.023.622.047	572.178.477.690.289	401	41664	81258	4112	1500	70	320001	TRUE
5	15	4	20	35	800	10	false	20	39	10	102.362.204.724.409	26.246.719.160.105	401	28603	138367	7039	1500	166	320001	FALSE
5	15	4	20	35	800	30	true	20	268	305	703.412.073.490.814	800.524.934.383.202	401	48817	83791	4131	1500	86	320001	TRUE
5	15	4	20	35	800	30	true	20	120	122	31.496.062.992.126	320.209.973.753.281	401	36472	81474	4046	1500	58	320001	FALSE
5	15	4	20	35	800	30	true	20	267	281	700.787.401.574.803	73.753.280.839.895	401	48876	83431	4162	1500	84	320001	TRUE
5	15	4	20	35	800	30	true	20	148	151	388.451.443.569.554	396.325.459.317.585	401	37110	80984	4062	1500	53	320001	FALSE
5	15	4	20	35	800	30	false	20	251	282	658.792.650.918.635	740.157.480.314.961	401	48485	84729	4316	1500	3	320001	TRUE
5	15	4	20	35	800	30	false	20	232	284	608.923.884.514.436	745.406.824.146.982	401	47304	85778	4281	1500	6	320001	TRUE
5	15	4	20	35	800	30	false	20	319	353	837.270.341.207.349	926.509.186.351.706	401	56406	86943	4383	1500	5	320001	TRUE
5	15	4	20	35	800	30	false	20	311	348	816.272.965.879.265	913.385.826.771.654	401	52464	85894	4368	1500	4	320001	TRUE
5	15	4	20	35	800	30	false	20	328	331	860.892.388.451.444	868.766.404.199.475	401	56539	86813	4378	1500	11	320001	TRUE
5	20	4	20	5	200	10	true	20	64	51	167.979.002.624.672	133.858.267.716.535	401	26905	86015	4348	2000	2787	80001	FALSE
5	20	4	20	5	200	10	true	20	179	135	469.816.272.965.879	354.330.708.661.417	401	38650	87999	4403	2000	3627	80001	FALSE
5	20	4	20	5	200	10	true	20	137	112	359.580.052.493.438	293.963.254.593.176	401	36774	88116	4400	2000	3678	80001	FALSE
5	20	4	20	5	200	10	true	20	84	49	220.472.440.944.882	128.608.923.884.514	401	32839	87023	4383	2000	3102	80001	FALSE
5	20	4	20	5	200	10	false	20	272	283	713.910.761.154.856	742.782.152.230.971	401	54377	92803	4627	2000	1300	80001	TRUE
5	20	4	20	5	200	10	true	20	237	221	622.047.244.094.488	58.005.249.343.832	401	44110	89205	4418	2000	3749	80001	TRUE
5	20	4	20	5	200	10	false	20	336	349	881.889.763.779.528	916.010.498.687.664	401	68999	96823	4793	2000	1538	80001	TRUE
5	20	4	20	5	200	10	false	20	304	279	797.900.262.467.192	732.283.464.566.929	401	61572	95462	4649	2000	1600	80001	TRUE
5	20	4	20	5	200	10	false	20	307	330	805.774.278.215.223	866.141.732.283.465	401	63901	95732	4728	2000	1442	80001	TRUE
5	20	4	20	5	200	10	false	20	273	291	716.535.433.070.866	763.779.527.559.055	401	57471	93585	4722	2000	1391	80001	TRUE
5	20	4	20	5	200	30	true	20	60	16	15.748.031.496.063	41.994.750.656.168	401	12407	42466	2086	2000	1769	80001	FALSE
5	20	4	20	5	200	30	true	20	67	32	175.853.018.372.703	83.989.501.312.336	401	11539	42689	2133	2000	1580	80001	FALSE
5	20	4	20	5	200	30	true	20	32	0	83.989.501.312.336	0	401	10781	42851	2071	2000	1702	80001	FALSE
5	20	4	20	5	200	30	true	20	0	0	0	0	401	7180	42920	2029	2000	1154	80001	FALSE
5	20	4	20	5	200	30	true	20	59	21	154.855.643.044.619	551.181.102.362.205	401	10797	42273	2176	2000	1614	80001	FALSE
5	20	4	20	5	200	30	false	20	145	134	380.577.427.821.522	351.706.036.745.407	401	19977	44516	2167	2000	776	80001	FALSE
5	20	4	20	5	200	30	false	20	176	142	461.942.257.217.848	372.703.412.073.491	401	20607	44507	2229	2000	783	80001	FALSE
5	20	4	20	5	200	30	false	20	61	26	16.010.498.687.664	68.241.469.816.273	401	15283	44051	2207	2000	617	80001	FALSE
5	20	4	20	5	200	30	false	20	120	98	31.496.062.992.126	257.217.847.769.029	401	18168	43994	2264	2000	724	80001	FALSE
5	20	4	20	5	200	30	false	20	361	364	94.750.656.167.979	955.380.577.427.822	401	29946	45380	2294	2000	922	80001	TRUE
5	20	4	20	5	400	10	true	20	95	49	249.343.832.020.997	128.608.923.884.514	401	44732	125625	6278	2000	5435	160001	FALSE
5	20	4	20	5	400	10	true	20	195	149	511.811.023.622.047	391.076.115.485.564	401	57063	126228	6432	2000	6658	160001	TRUE
5	20	4	20	5	400	10	true	20	64	34	167.979.002.624.672	89.238.845.144.357	401	38374	125788	6278	2000	4534	160001	FALSE
5	20	4	20	5	400	10	true	20	79	42	207.349.081.364.829	110.236.220.472.441	401	39611	125395	6285	2000	4697	160001	FALSE
5	20	4	20	5	400	10	false	20	228	236	598.425.196.850.394	619.422.572.178.478	401	68669	127896	6562	2000	2674	160001	TRUE
5	20	4	20	5	400	10	true	20	91	68	238.845.144.356.955	178.477.690.288.714	401	46804	126624	6289	2000	5199	160001	FALSE
5	20	4	20	5	400	10	false	20	332	316	871.391.076.115.486	829.396.325.459.318	401	79381	131383	6532	2000	3189	160001	TRUE
5	20	4	20	5	400	10	false	20	280	269	73.490.813.648.294	706.036.745.406.824	401	78804	133428	6518	2000	3167	160001	TRUE
5	20	4	20	5	400	10	false	20	225	239	590.551.181.102.362	627.296.587.926.509	401	67812	130533	6494	2000	2781	160001	TRUE
5	20	4	20	5	400	10	false	20	148	147	388.451.443.569.554	385.826.771.653.543	401	57975	129287	6465	2000	2413	160001	FALSE
5	20	4	20	5	400	30	true	20	31	8	813.648.293.963.255	20.997.375.328.084	401	18756	70944	3523	2000	2841	160001	FALSE
5	20	4	20	5	400	30	true	20	47	0	123.359.580.052.493	0	401	18663	70642	3522	2000	2558	160001	FALSE
5	20	4	20	5	400	30	true	20	48	21	125.984.251.968.504	551.181.102.362.205	401	20988	71234	3476	2000	3088	160001	FALSE
5	20	4	20	5	400	30	true	20	136	95	356.955.380.577.428	249.343.832.020.997	401	25487	70604	3584	2000	3660	160001	FALSE
5	20	4	20	5	400	30	true	20	48	8	125.984.251.968.504	20.997.375.328.084	401	19261	70556	3572	2000	2626	160001	FALSE
5	20	4	20	5	400	30	false	20	292	298	766.404.199.475.066	782.152.230.971.129	401	45077	76181	3726	2000	1316	160001	TRUE
5	20	4	20	5	400	30	false	20	292	283	766.404.199.475.066	742.782.152.230.971	401	44247	76116	3715	2000	1402	160001	TRUE
5	20	4	20	5	400	30	false	20	327	324	858.267.716.535.433	850.393.700.787.402	401	48129	75539	3807	2000	1382	160001	TRUE
5	20	4	20	5	400	30	false	20	257	238	674.540.682.414.698	624.671.916.010.499	401	41217	74178	3889	2000	1360	160001	TRUE
5	20	4	20	5	400	30	false	20	221	238	58.005.249.343.832	624.671.916.010.499	401	38208	74080	3770	2000	1211	160001	TRUE
5	20	4	20	5	600	10	true	20	80	43	20.997.375.328.084	112.860.892.388.451	401	45846	144707	7169	2000	6501	240001	FALSE
5	20	4	20	5	600	10	true	20	75	20	196.850.393.700.787	5.249.343.832.021	401	44786	146185	7175	2000	6229	240001	FALSE
5	20	4	20	5	600	10	true	20	76	32	199.475.065.616.798	83.989.501.312.336	401	45148	142832	7183	2000	6194	240001	FALSE
5	20	4	20	5	600	10	true	20	88	43	230.971.128.608.924	112.860.892.388.451	401	46865	143018	7213	2000	6981	240001	FALSE
5	20	4	20	5	600	10	false	20	124	109	325.459.317.585.302	286.089.238.845.144	401	56439	143318	7230	2000	2475	240001	FALSE
5	20	4	20	5	600	10	true	20	9	2	236.220.472.440.945	0.5249343832021	401	32676	142710	7179	2000	4862	240001	FALSE
5	20	4	20	5	600	10	false	20	205	180	538.057.742.782.152	47.244.094.488.189	401	69481	145223	7258	2000	3287	240001	TRUE
5	20	4	20	5	600	10	false	20	159	164	417.322.834.645.669	430.446.194.225.722	401	63502	144897	7224	2000	2891	240001	FALSE
5	20	4	20	5	600	10	false	20	207	172	543.307.086.614.173	451.443.569.553.806	401	66261	143764	7317	2000	3042	240001	TRUE
5	20	4	20	5	600	10	false	20	188	157	493.438.320.209.974	412.073.490.813.648	401	65454	143986	7254	2000	2859	240001	FALSE
5	20	4	20	5	600	30	true	20	44	40	115.485.564.304.462	10.498.687.664.042	401	27591	91830	4604	2000	4079	240001	FALSE
5	20	4	20	5	600	30	true	20	15	0	393.700.787.401.575	0	401	24068	91652	4577	2000	3323	240001	FALSE
5	20	4	20	5	600	30	true	20	55	42	144.356.955.380.577	110.236.220.472.441	401	26819	91965	4610	2000	4042	240001	FALSE
5	20	4	20	5	600	30	true	20	12	2	31.496.062.992.126	0.5249343832021	401	20811	91906	4592	2000	3502	240001	FALSE
5	20	4	20	5	600	30	true	20	123	82	322.834.645.669.291	215.223.097.112.861	401	32503	92222	4628	2000	4634	240001	FALSE
5	20	4	20	5	600	30	false	20	348	343	913.385.826.771.654	900.262.467.191.601	401	58425	95280	4856	2000	1911	240001	TRUE
5	20	4	20	5	600	30	false	20	303	315	795.275.590.551.181	826.771.653.543.307	401	56326	95503	4818	2000	1896	240001	TRUE
5	20	4	20	5	600	30	false	20	244	251	640.419.947.506.562	658.792.650.918.635	401	51899	95100	4732	2000	1815	240001	TRUE
5	20	4	20	5	600	30	false	20	289	269	758.530.183.727.034	706.036.745.406.824	401	56419	95301	4814	2000	1942	240001	TRUE
5	20	4	20	5	600	30	false	20	232	224	608.923.884.514.436	587.926.509.186.352	401	49116	94701	4730	2000	1720	240001	TRUE
5	20	4	20	5	800	10	true	20	36	8	944.881.889.763.779	20.997.375.328.084	401	40104	152070	7623	2000	5843	320001	FALSE
5	20	4	20	5	800	10	true	20	20	1	5.249.343.832.021	0.26246719160105	401	32780	152760	7563	2000	5735	320001	FALSE
5	20	4	20	5	800	10	true	20	35	10	918.635.170.603.675	26.246.719.160.105	401	46998	153390	7608	2000	6248	320001	FALSE
5	20	4	20	5	800	10	true	20	12	0	31.496.062.992.126	0	401	33937	150891	7633	2000	5066	320001	FALSE
5	20	4	20	5	800	10	true	20	20	9	5.249.343.832.021	236.220.472.440.945	401	30151	150320	7544	2000	4427	320001	FALSE
5	20	4	20	5	800	10	false	20	88	62	230.971.128.608.924	162.729.658.792.651	401	58765	153514	7527	2000	2837	320001	FALSE
5	20	4	20	5	800	10	false	20	163	129	427.821.522.309.711	338.582.677.165.354	401	68507	153342	7556	2000	3746	320001	FALSE
5	20	4	20	5	800	10	false	20	143	105	375.328.083.989.501	275.590.551.181.102	401	59792	151289	7492	2000	3386	320001	FALSE
5	20	4	20	5	800	10	false	20	171	153	448.818.897.637.795	401.574.803.149.606	401	65458	150022	7616	2000	3344	320001	FALSE
5	20	4	20	5	800	30	true	20	60	41	15.748.031.496.063	10.761.154.855.643	401	29617	108472	5382	2000	4642	320001	FALSE
5	20	4	20	5	800	10	false	20	248	209	650.918.635.170.604	548.556.430.446.194	401	78556	151668	7540	2000	3747	320001	TRUE
5	20	4	20	5	800	30	true	20	24	8	62.992.125.984.252	20.997.375.328.084	401	25175	106330	5458	2000	3911	320001	FALSE
5	20	4	20	5	800	30	true	20	52	20	136.482.939.632.546	5.249.343.832.021	401	32424	109651	5280	2000	4739	320001	FALSE
5	20	4	20	5	800	30	true	20	84	20	220.472.440.944.882	5.249.343.832.021	401	29341	107341	5439	2000	4643	320001	FALSE
5	20	4	20	5	800	30	true	20	100	64	26.246.719.160.105	167.979.002.624.672	401	33935	107747	5402	2000	5224	320001	FALSE
5	20	4	20	5	800	30	false	20	251	240	658.792.650.918.635	62.992.125.984.252	401	61733	111947	5444	2000	2376	320001	TRUE
5	20	4	20	5	800	30	false	20	328	332	860.892.388.451.444	871.391.076.115.486	401	67523	111299	5631	2000	2534	320001	TRUE
5	20	4	20	5	800	30	false	20	268	273	703.412.073.490.814	716.535.433.070.866	401	62086	110605	5630	2000	2294	320001	TRUE
5	20	4	20	5	800	30	false	20	256	262	671.916.010.498.688	687.664.041.994.751	401	62418	111997	5584	2000	2188	320001	TRUE
5	20	4	20	10	200	10	true	20	365	371	958.005.249.343.832	973.753.280.839.895	401	60457	85990	4262	2000	1252	80001	TRUE
5	20	4	20	10	200	10	true	20	317	329	832.020.997.375.328	863.517.060.367.454	401	59397	85239	4272	2000	1144	80001	TRUE
5	20	4	20	5	800	30	false	20	216	205	566.929.133.858.268	538.057.742.782.152	401	58058	109056	5634	2000	1945	320001	TRUE
5	20	4	20	10	200	10	true	20	344	334	902.887.139.107.612	876.640.419.947.506	401	58721	85257	4277	2000	1230	80001	TRUE
5	20	4	20	10	200	10	true	20	357	366	937.007.874.015.748	960.629.921.259.843	401	62174	86283	4300	2000	1398	80001	TRUE
5	20	4	20	10	200	10	true	20	352	368	923.884.514.435.696	965.879.265.091.863	401	59036	85036	4327	2000	1186	80001	TRUE
5	20	4	20	10	200	10	false	20	380	380	99.737.532.808.399	99.737.532.808.399	401	76880	94883	4649	2000	676	80001	TRUE
5	20	4	20	10	200	10	false	20	368	375	965.879.265.091.863	984.251.968.503.937	401	65805	91401	4473	2000	565	80001	TRUE
5	20	4	20	10	200	10	false	20	368	378	965.879.265.091.863	992.125.984.251.969	401	72786	93423	4636	2000	681	80001	TRUE
5	20	4	20	10	200	10	false	20	352	366	923.884.514.435.696	960.629.921.259.843	401	63586	89820	4474	2000	506	80001	TRUE
5	20	4	20	10	200	10	false	20	376	379	986.876.640.419.948	994.750.656.167.979	401	80458	95607	4723	2000	652	80001	TRUE
5	20	4	20	10	200	30	true	20	129	116	338.582.677.165.354	304.461.942.257.218	401	15169	38307	1891	2000	1382	80001	FALSE
5	20	4	20	10	200	30	true	20	72	45	188.976.377.952.756	118.110.236.220.472	401	12265	37965	1901	2000	1189	80001	FALSE
5	20	4	20	10	200	30	true	20	44	12	115.485.564.304.462	31.496.062.992.126	401	10746	37782	1910	2000	1081	80001	FALSE
5	20	4	20	10	200	30	true	20	131	91	343.832.020.997.375	238.845.144.356.955	401	15739	38538	1906	2000	1393	80001	FALSE
5	20	4	20	10	200	30	true	20	88	65	230.971.128.608.924	170.603.674.540.682	401	14005	38087	1946	2000	1331	80001	FALSE
5	20	4	20	10	200	30	false	20	320	351	83.989.501.312.336	921.259.842.519.685	401	29000	42374	2155	2000	361	80001	TRUE
5	20	4	20	10	200	30	false	20	365	359	958.005.249.343.832	942.257.217.847.769	401	33190	43762	2119	2000	377	80001	TRUE
5	20	4	20	10	200	30	false	20	328	366	860.892.388.451.444	960.629.921.259.843	401	29856	42830	2112	2000	373	80001	TRUE
5	20	4	20	10	200	30	false	20	293	293	769.028.871.391.076	769.028.871.391.076	401	28356	42524	2107	2000	360	80001	TRUE
5	20	4	20	10	200	30	false	20	329	346	863.517.060.367.454	908.136.482.939.633	401	28307	42249	2132	2000	388	80001	TRUE
5	20	4	20	10	400	10	true	20	284	283	745.406.824.146.982	742.782.152.230.971	401	72081	124292	6225	2000	3240	160001	TRUE
5	20	4	20	10	400	10	true	20	211	206	553.805.774.278.215	540.682.414.698.163	401	63397	122538	6221	2000	3127	160001	TRUE
5	20	4	20	10	400	10	true	20	252	245	661.417.322.834.646	643.044.619.422.572	401	68246	125537	6084	2000	3323	160001	TRUE
5	20	4	20	10	400	10	true	20	285	279	748.031.496.062.992	732.283.464.566.929	401	70183	124491	6175	2000	3350	160001	TRUE
5	20	4	20	10	400	10	true	20	188	176	493.438.320.209.974	461.942.257.217.848	401	60447	122229	6116	2000	3150	160001	FALSE
5	20	4	20	10	400	10	false	20	304	331	797.900.262.467.192	868.766.404.199.475	401	77674	127350	6457	2000	2184	160001	TRUE
5	20	4	20	10	400	10	false	20	323	333	847.769.028.871.391	874.015.748.031.496	401	80532	127766	6447	2000	2179	160001	TRUE
5	20	4	20	10	400	10	false	20	251	242	658.792.650.918.635	635.170.603.674.541	401	69939	125545	6367	2000	1792	160001	TRUE
5	20	4	20	10	400	10	false	20	324	341	850.393.700.787.402	89.501.312.335.958	401	84348	129752	6465	2000	2596	160001	TRUE
5	20	4	20	10	400	10	false	20	297	311	779.527.559.055.118	816.272.965.879.265	401	76868	128144	6431	2000	1888	160001	TRUE
5	20	4	20	10	400	30	true	20	268	240	703.412.073.490.814	62.992.125.984.252	401	36450	66675	3290	2000	2815	160001	TRUE
5	20	4	20	10	400	30	true	20	245	235	643.044.619.422.572	616.797.900.262.467	401	35402	66158	3297	2000	2815	160001	TRUE
5	20	4	20	10	400	30	true	20	97	35	254.593.175.853.018	918.635.170.603.675	401	23952	64576	3172	2000	2303	160001	FALSE
5	20	4	20	10	400	30	true	20	172	158	451.443.569.553.806	414.698.162.729.659	401	29063	65345	3267	2000	2529	160001	FALSE
5	20	4	20	10	400	30	true	20	231	209	606.299.212.598.425	548.556.430.446.194	401	32929	65408	3436	2000	2825	160001	TRUE
5	20	4	20	10	400	30	false	20	356	371	934.383.202.099.738	973.753.280.839.895	401	53600	73142	3632	2000	660	160001	TRUE
5	20	4	20	10	400	30	false	20	376	380	986.876.640.419.948	99.737.532.808.399	401	57852	74991	3683	2000	752	160001	TRUE
5	20	4	20	10	400	30	false	20	300	304	78.740.157.480.315	797.900.262.467.192	401	47432	71476	3554	2000	616	160001	TRUE
5	20	4	20	10	400	30	false	20	368	377	965.879.265.091.863	989.501.312.335.958	401	54316	73223	3661	2000	684	160001	TRUE
5	20	4	20	10	400	30	false	20	300	339	78.740.157.480.315	889.763.779.527.559	401	48302	71456	3559	2000	687	160001	TRUE
5	20	4	20	10	600	10	true	20	159	99	417.322.834.645.669	259.842.519.685.039	401	59107	141216	7135	2000	4884	240001	FALSE
5	20	4	20	10	600	10	true	20	104	63	272.965.879.265.092	165.354.330.708.661	401	55756	141075	7099	2000	4360	240001	FALSE
5	20	4	20	10	600	10	true	20	168	159	440.944.881.889.764	417.322.834.645.669	401	62406	142151	7113	2000	5026	240001	FALSE
5	20	4	20	10	600	10	true	20	99	82	259.842.519.685.039	215.223.097.112.861	401	47152	140198	7002	2000	3389	240001	FALSE
5	20	4	20	10	600	10	false	20	179	181	469.816.272.965.879	4.750.656.167.979	401	70399	143011	7218	2000	2516	240001	FALSE
5	20	4	20	10	600	10	true	20	105	70	275.590.551.181.102	183.727.034.120.735	401	57393	142833	7049	2000	4543	240001	FALSE
5	20	4	20	10	600	10	false	20	197	180	517.060.367.454.068	47.244.094.488.189	401	69383	143567	7226	2000	2584	240001	TRUE
5	20	4	20	10	600	10	false	20	240	229	62.992.125.984.252	601.049.868.766.404	401	74881	146565	7244	2000	2897	240001	TRUE
5	20	4	20	10	600	10	false	20	165	163	433.070.866.141.732	427.821.522.309.711	401	67716	143968	7179	2000	2567	240001	FALSE
5	20	4	20	10	600	10	false	20	192	180	503.937.007.874.016	47.244.094.488.189	401	69255	143401	7231	2000	2473	240001	TRUE
5	20	4	20	10	600	30	true	20	156	141	409.448.818.897.638	37.007.874.015.748	401	38903	86040	4247	2000	3380	240001	FALSE
5	20	4	20	10	600	30	true	20	188	169	493.438.320.209.974	443.569.553.805.774	401	42174	86325	4339	2000	3729	240001	FALSE
5	20	4	20	10	600	30	true	20	216	196	566.929.133.858.268	514.435.695.538.058	401	42993	87023	4291	2000	3756	240001	TRUE
5	20	4	20	10	600	30	true	20	171	157	448.818.897.637.795	412.073.490.813.648	401	41099	86350	4287	2000	3500	240001	FALSE
5	20	4	20	10	600	30	true	20	68	47	178.477.690.288.714	123.359.580.052.493	401	28312	83934	4261	2000	2804	240001	FALSE
5	20	4	20	10	600	30	false	20	329	340	863.517.060.367.454	89.238.845.144.357	401	65096	93081	4645	2000	1035	240001	TRUE
5	20	4	20	10	600	30	false	20	369	368	968.503.937.007.874	965.879.265.091.863	401	70116	93792	4765	2000	1092	240001	TRUE
5	20	4	20	10	600	30	false	20	324	348	850.393.700.787.402	913.385.826.771.654	401	61466	91166	4735	2000	1081	240001	TRUE
5	20	4	20	10	600	30	false	20	356	368	934.383.202.099.738	965.879.265.091.863	401	69150	93385	4723	2000	1112	240001	TRUE
5	20	4	20	10	600	30	false	20	332	377	871.391.076.115.486	989.501.312.335.958	401	65020	93286	4650	2000	1038	240001	TRUE
5	20	4	20	10	800	10	true	20	116	63	304.461.942.257.218	165.354.330.708.661	401	54603	151006	7570	2000	5036	320001	FALSE
5	20	4	20	10	800	10	true	20	63	27	165.354.330.708.661	708.661.417.322.835	401	48751	149701	7561	2000	4753	320001	FALSE
5	20	4	20	10	800	10	true	20	108	76	283.464.566.929.134	199.475.065.616.798	401	55793	151713	7559	2000	5746	320001	FALSE
5	20	4	20	10	800	10	true	20	67	21	175.853.018.372.703	551.181.102.362.205	401	45966	151989	7518	2000	4293	320001	FALSE
5	20	4	20	10	800	10	true	20	36	26	944.881.889.763.779	68.241.469.816.273	401	44431	152692	7527	2000	4876	320001	FALSE
5	20	4	20	10	800	10	false	20	168	135	440.944.881.889.764	354.330.708.661.417	401	65310	153542	7615	2000	2965	320001	FALSE
5	20	4	20	10	800	10	false	20	221	179	58.005.249.343.832	469.816.272.965.879	401	73487	151674	7659	2000	3382	320001	TRUE
5	20	4	20	10	800	10	false	20	176	160	461.942.257.217.848	41.994.750.656.168	401	66061	153455	7617	2000	3255	320001	FALSE
5	20	4	20	10	800	10	false	20	144	140	377.952.755.905.512	36.745.406.824.147	401	64733	154804	7608	2000	2462	320001	FALSE
5	20	4	20	10	800	30	true	20	228	239	598.425.196.850.394	627.296.587.926.509	401	52210	102442	5111	2000	4395	320001	TRUE
5	20	4	20	10	800	10	false	20	171	133	448.818.897.637.795	349.081.364.829.396	401	67815	152064	7624	2000	3640	320001	FALSE
5	20	4	20	10	800	30	true	20	236	208	619.422.572.178.478	545.931.758.530.184	401	50041	100907	5189	2000	4504	320001	TRUE
5	20	4	20	10	800	30	true	20	131	110	343.832.020.997.375	288.713.910.761.155	401	40398	100189	5073	2000	3990	320001	FALSE
5	20	4	20	10	800	30	true	20	299	297	784.776.902.887.139	779.527.559.055.118	401	58444	103648	5174	2000	5005	320001	TRUE
5	20	4	20	10	800	30	true	20	276	248	724.409.448.818.898	650.918.635.170.604	401	56254	102737	5157	2000	4984	320001	TRUE
5	20	4	20	10	800	30	false	20	288	304	755.905.511.811.024	797.900.262.467.192	401	68799	107917	5367	2000	1351	320001	TRUE
5	20	4	20	10	800	30	false	20	323	324	847.769.028.871.391	850.393.700.787.402	401	73147	108705	5390	2000	1359	320001	TRUE
5	20	4	20	10	800	30	false	20	357	372	937.007.874.015.748	976.377.952.755.905	401	81501	111673	5481	2000	1665	320001	TRUE
5	20	4	20	10	800	30	false	20	360	371	94.488.188.976.378	973.753.280.839.895	401	74894	108036	5584	2000	1690	320001	TRUE
5	20	4	20	15	200	10	true	20	364	379	955.380.577.427.822	994.750.656.167.979	401	63379	82924	4139	2000	641	80001	TRUE
5	20	4	20	15	200	10	true	20	352	361	923.884.514.435.696	94.750.656.167.979	401	64540	83963	4038	2000	598	80001	TRUE
5	20	4	20	10	800	30	false	20	368	380	965.879.265.091.863	99.737.532.808.399	401	79521	110584	5513	2000	1656	320001	TRUE
5	20	4	20	15	200	10	true	20	380	380	99.737.532.808.399	99.737.532.808.399	401	68209	83925	4177	2000	636	80001	TRUE
5	20	4	20	15	200	10	true	20	373	380	979.002.624.671.916	99.737.532.808.399	401	66134	83319	4178	2000	490	80001	TRUE
5	20	4	20	15	200	10	true	20	352	375	923.884.514.435.696	984.251.968.503.937	401	65208	83788	4113	2000	539	80001	TRUE
5	20	4	20	15	200	10	false	20	372	377	976.377.952.755.905	989.501.312.335.958	401	78287	91277	4563	2000	353	80001	TRUE
5	20	4	20	15	200	10	false	20	380	379	99.737.532.808.399	994.750.656.167.979	401	69209	88448	4458	2000	343	80001	TRUE
5	20	4	20	15	200	10	false	20	380	377	99.737.532.808.399	989.501.312.335.958	401	74595	89998	4622	2000	305	80001	TRUE
5	20	4	20	15	200	10	false	20	376	380	986.876.640.419.948	99.737.532.808.399	401	74281	90094	4540	2000	328	80001	TRUE
5	20	4	20	15	200	10	false	20	376	380	986.876.640.419.948	99.737.532.808.399	401	72690	90191	4461	2000	360	80001	TRUE
5	20	4	20	15	200	30	true	20	260	277	68.241.469.816.273	727.034.120.734.908	401	21000	36842	1795	2000	616	80001	TRUE
5	20	4	20	15	200	30	true	20	288	299	755.905.511.811.024	784.776.902.887.139	401	21498	36756	1844	2000	656	80001	TRUE
5	20	4	20	15	200	30	true	20	269	287	706.036.745.406.824	753.280.839.895.013	401	21233	36763	1839	2000	634	80001	TRUE
5	20	4	20	15	200	30	true	20	368	368	965.879.265.091.863	965.879.265.091.863	401	26578	37827	1996	2000	677	80001	TRUE
5	20	4	20	15	200	30	true	20	217	208	569.553.805.774.278	545.931.758.530.184	401	19168	36229	1779	2000	579	80001	TRUE
5	20	4	20	15	200	30	false	20	376	380	986.876.640.419.948	99.737.532.808.399	401	33913	42289	2142	2000	180	80001	TRUE
5	20	4	20	15	200	30	false	20	364	380	955.380.577.427.822	99.737.532.808.399	401	33034	41991	2112	2000	167	80001	TRUE
5	20	4	20	15	200	30	false	20	360	380	94.488.188.976.378	99.737.532.808.399	401	29765	40985	2010	2000	175	80001	TRUE
5	20	4	20	15	200	30	false	20	364	379	955.380.577.427.822	994.750.656.167.979	401	31644	41714	2034	2000	159	80001	TRUE
5	20	4	20	15	200	30	false	20	360	380	94.488.188.976.378	99.737.532.808.399	401	31848	41531	2128	2000	157	80001	TRUE
5	20	4	20	15	400	10	true	20	216	233	566.929.133.858.268	611.548.556.430.446	401	67576	120233	6019	2000	1958	160001	TRUE
5	20	4	20	15	400	10	true	20	269	283	706.036.745.406.824	742.782.152.230.971	401	74453	120583	6177	2000	2245	160001	TRUE
5	20	4	20	15	400	10	true	20	260	263	68.241.469.816.273	690.288.713.910.761	401	70261	120860	6069	2000	2241	160001	TRUE
5	20	4	20	15	400	10	true	20	344	363	902.887.139.107.612	952.755.905.511.811	401	85735	122881	6228	2000	2575	160001	TRUE
5	20	4	20	15	400	10	true	20	256	262	671.916.010.498.688	687.664.041.994.751	401	69470	120826	6084	2000	2175	160001	TRUE
5	20	4	20	15	400	10	false	20	352	369	923.884.514.435.696	968.503.937.007.874	401	88761	127272	6430	2000	1923	160001	TRUE
5	20	4	20	15	400	10	false	20	348	361	913.385.826.771.654	94.750.656.167.979	401	92637	130924	6411	2000	1896	160001	TRUE
5	20	4	20	15	400	10	false	20	324	325	850.393.700.787.402	853.018.372.703.412	401	85822	126986	6399	2000	1695	160001	TRUE
5	20	4	20	15	400	10	false	20	344	343	902.887.139.107.612	900.262.467.191.601	401	92178	129318	6408	2000	1515	160001	TRUE
5	20	4	20	15	400	10	false	20	348	367	913.385.826.771.654	963.254.593.175.853	401	82130	125837	6382	2000	1499	160001	TRUE
5	20	4	20	15	400	30	true	20	332	354	871.391.076.115.486	929.133.858.267.717	401	43704	65271	3287	2000	1245	160001	TRUE
5	20	4	20	15	400	30	true	20	312	337	818.897.637.795.276	884.514.435.695.538	401	44983	65460	3265	2000	1185	160001	TRUE
5	20	4	20	15	400	30	true	20	325	344	853.018.372.703.412	902.887.139.107.612	401	42681	65147	3111	2000	1271	160001	TRUE
5	20	4	20	15	400	30	true	20	357	379	937.007.874.015.748	994.750.656.167.979	401	45346	66132	3259	2000	1186	160001	TRUE
5	20	4	20	15	400	30	true	20	304	323	797.900.262.467.192	847.769.028.871.391	401	40386	64175	3168	2000	1166	160001	TRUE
5	20	4	20	15	400	30	false	20	376	380	986.876.640.419.948	99.737.532.808.399	401	55019	71206	3638	2000	357	160001	TRUE
5	20	4	20	15	400	30	false	20	360	380	94.488.188.976.378	99.737.532.808.399	401	53458	70857	3559	2000	375	160001	TRUE
5	20	4	20	15	400	30	false	20	376	380	986.876.640.419.948	99.737.532.808.399	401	57272	72415	3585	2000	435	160001	TRUE
5	20	4	20	15	400	30	false	20	380	380	99.737.532.808.399	99.737.532.808.399	401	55995	71742	3533	2000	378	160001	TRUE
5	20	4	20	15	400	30	false	20	368	380	965.879.265.091.863	99.737.532.808.399	401	57049	72144	3676	2000	434	160001	TRUE
5	20	4	20	15	600	10	true	20	220	149	57.742.782.152.231	391.076.115.485.564	401	69093	142236	7073	2000	3995	240001	TRUE
5	20	4	20	15	600	10	true	20	151	106	396.325.459.317.585	278.215.223.097.113	401	61384	142131	7039	2000	3770	240001	FALSE
5	20	4	20	15	600	10	true	20	108	90	283.464.566.929.134	236.220.472.440.945	401	59182	139757	7007	2000	3514	240001	FALSE
5	20	4	20	15	600	10	true	20	88	69	230.971.128.608.924	181.102.362.204.724	401	49462	138254	6955	2000	2597	240001	FALSE
5	20	4	20	15	600	10	true	20	151	127	396.325.459.317.585	333.333.333.333.333	401	62183	142464	6968	2000	3327	240001	FALSE
5	20	4	20	15	600	10	false	20	123	128	322.834.645.669.291	335.958.005.249.344	401	61522	141327	7082	2000	1782	240001	FALSE
5	20	4	20	15	600	10	false	20	216	201	566.929.133.858.268	52.755.905.511.811	401	71813	143069	7173	2000	2270	240001	TRUE
5	20	4	20	15	600	10	false	20	231	216	606.299.212.598.425	566.929.133.858.268	401	72776	142313	7131	2000	1833	240001	TRUE
5	20	4	20	15	600	10	false	20	191	181	501.312.335.958.005	4.750.656.167.979	401	70865	142398	7171	2000	2629	240001	TRUE
5	20	4	20	15	600	10	false	20	219	211	574.803.149.606.299	553.805.774.278.215	401	76742	144169	7196	2000	2673	240001	TRUE
5	20	4	20	15	600	30	true	20	353	366	926.509.186.351.706	960.629.921.259.843	401	60308	87196	4361	2000	1994	240001	TRUE
5	20	4	20	15	600	30	true	20	352	360	923.884.514.435.696	94.488.188.976.378	401	62137	87728	4350	2000	1943	240001	TRUE
5	20	4	20	15	600	30	true	20	329	348	863.517.060.367.454	913.385.826.771.654	401	55858	85905	4203	2000	1876	240001	TRUE
5	20	4	20	15	600	30	true	20	255	261	669.291.338.582.677	68.503.937.007.874	401	49877	83630	4248	2000	1641	240001	TRUE
5	20	4	20	15	600	30	true	20	365	380	958.005.249.343.832	99.737.532.808.399	401	64531	87972	4372	2000	1843	240001	TRUE
5	20	4	20	15	600	30	false	20	299	329	784.776.902.887.139	863.517.060.367.454	401	64678	90601	4472	2000	602	240001	TRUE
5	20	4	20	15	600	30	false	20	375	380	984.251.968.503.937	99.737.532.808.399	401	71721	92446	4681	2000	745	240001	TRUE
5	20	4	20	15	600	30	false	20	357	371	937.007.874.015.748	973.753.280.839.895	401	71689	92771	4679	2000	729	240001	TRUE
5	20	4	20	15	600	30	false	20	316	351	829.396.325.459.318	921.259.842.519.685	401	64780	90628	4492	2000	614	240001	TRUE
5	20	4	20	15	600	30	false	20	368	371	965.879.265.091.863	973.753.280.839.895	401	75588	94944	4643	2000	736	240001	TRUE
5	20	4	20	15	800	10	true	20	116	78	304.461.942.257.218	204.724.409.448.819	401	56237	152373	7557	2000	4210	320001	FALSE
5	20	4	20	15	800	10	true	20	99	56	259.842.519.685.039	146.981.627.296.588	401	52838	150555	7519	2000	4157	320001	FALSE
5	20	4	20	15	800	10	true	20	113	62	296.587.926.509.186	162.729.658.792.651	401	54128	152617	7468	2000	4181	320001	FALSE
5	20	4	20	15	800	10	true	20	53	24	139.107.611.548.556	62.992.125.984.252	401	48497	148566	7524	2000	3166	320001	FALSE
5	20	4	20	15	800	10	true	20	52	24	136.482.939.632.546	62.992.125.984.252	401	42091	148613	7466	2000	2620	320001	FALSE
5	20	4	20	15	800	10	false	20	111	97	291.338.582.677.165	254.593.175.853.018	401	62589	152194	7552	2000	2173	320001	FALSE
5	20	4	20	15	800	10	false	20	205	195	538.057.742.782.152	511.811.023.622.047	401	73373	153542	7563	2000	2592	320001	TRUE
5	20	4	20	15	800	10	false	20	92	82	241.469.816.272.966	215.223.097.112.861	401	54255	151688	7515	2000	1589	320001	FALSE
5	20	4	20	15	800	10	false	20	205	162	538.057.742.782.152	425.196.850.393.701	401	69888	151535	7580	2000	2887	320001	TRUE
5	20	4	20	15	800	30	true	20	348	378	913.385.826.771.654	992.125.984.251.969	401	72710	103921	5242	2000	2610	320001	TRUE
5	20	4	20	15	800	10	false	20	76	63	199.475.065.616.798	165.354.330.708.661	401	53575	148880	7589	2000	1723	320001	FALSE
5	20	4	20	15	800	30	true	20	307	321	805.774.278.215.223	84.251.968.503.937	401	63084	101195	5054	2000	2388	320001	TRUE
5	20	4	20	15	800	30	true	20	296	317	776.902.887.139.108	832.020.997.375.328	401	62579	100417	5063	2000	2330	320001	TRUE
5	20	4	20	15	800	30	true	20	272	275	713.910.761.154.856	721.784.776.902.887	401	58572	99690	4985	2000	2156	320001	TRUE
5	20	4	20	15	800	30	true	20	339	326	889.763.779.527.559	855.643.044.619.423	401	67084	101413	5189	2000	2567	320001	TRUE
5	20	4	20	15	800	30	false	20	347	361	910.761.154.855.643	94.750.656.167.979	401	79998	108213	5423	2000	1123	320001	TRUE
5	20	4	20	15	800	30	false	20	376	380	986.876.640.419.948	99.737.532.808.399	401	90951	111989	5623	2000	1253	320001	TRUE
5	20	4	20	15	800	30	false	20	349	368	916.010.498.687.664	965.879.265.091.863	401	78710	108391	5336	2000	943	320001	TRUE
5	20	4	20	15	800	30	false	20	348	372	913.385.826.771.654	976.377.952.755.905	401	79324	108056	5463	2000	1113	320001	TRUE
5	20	4	20	20	200	10	true	20	380	380	99.737.532.808.399	99.737.532.808.399	401	63237	80225	4036	2000	465	80001	TRUE
5	20	4	20	20	200	10	true	20	368	378	965.879.265.091.863	992.125.984.251.969	401	70824	82802	4075	2000	324	80001	TRUE
5	20	4	20	15	800	30	false	20	360	379	94.488.188.976.378	994.750.656.167.979	401	79993	108259	5424	2000	1164	320001	TRUE
5	20	4	20	20	200	10	true	20	376	380	986.876.640.419.948	99.737.532.808.399	401	65312	80452	4053	2000	440	80001	TRUE
5	20	4	20	20	200	10	true	20	376	380	986.876.640.419.948	99.737.532.808.399	401	70600	82252	4072	2000	337	80001	TRUE
5	20	4	20	20	200	10	true	20	357	380	937.007.874.015.748	99.737.532.808.399	401	63087	79643	4035	2000	359	80001	TRUE
5	20	4	20	20	200	10	false	20	380	380	99.737.532.808.399	99.737.532.808.399	401	77903	88758	4497	2000	201	80001	TRUE
5	20	4	20	20	200	10	false	20	380	380	99.737.532.808.399	99.737.532.808.399	401	77490	89197	4449	2000	183	80001	TRUE
5	20	4	20	20	200	10	false	20	380	380	99.737.532.808.399	99.737.532.808.399	401	80235	89590	4481	2000	165	80001	TRUE
5	20	4	20	20	200	10	false	20	380	380	99.737.532.808.399	99.737.532.808.399	401	75028	87784	4442	2000	173	80001	TRUE
5	20	4	20	20	200	10	false	20	380	380	99.737.532.808.399	99.737.532.808.399	401	79444	89781	4535	2000	198	80001	TRUE
5	20	4	20	20	200	30	true	20	360	379	94.488.188.976.378	994.750.656.167.979	401	26453	36353	1861	2000	252	80001	TRUE
5	20	4	20	20	200	30	true	20	340	373	89.238.845.144.357	979.002.624.671.916	401	25699	36046	1889	2000	250	80001	TRUE
5	20	4	20	20	200	30	true	20	308	331	808.398.950.131.234	868.766.404.199.475	401	22775	35361	1766	2000	215	80001	TRUE
5	20	4	20	20	200	30	true	20	380	380	99.737.532.808.399	99.737.532.808.399	401	31313	37583	1906	2000	207	80001	TRUE
5	20	4	20	20	200	30	true	20	349	341	916.010.498.687.664	89.501.312.335.958	401	26311	36425	1771	2000	240	80001	TRUE
5	20	4	20	20	200	30	false	20	372	380	976.377.952.755.905	99.737.532.808.399	401	33824	40902	2065	2000	71	80001	TRUE
5	20	4	20	20	200	30	false	20	372	380	976.377.952.755.905	99.737.532.808.399	401	32776	40552	2074	2000	75	80001	TRUE
5	20	4	20	20	200	30	false	20	340	375	89.238.845.144.357	984.251.968.503.937	401	31126	40088	1996	2000	80	80001	TRUE
5	20	4	20	20	200	30	false	20	380	380	99.737.532.808.399	99.737.532.808.399	401	35067	41418	2030	2000	61	80001	TRUE
5	20	4	20	20	200	30	false	20	368	379	965.879.265.091.863	994.750.656.167.979	401	31562	40308	2053	2000	76	80001	TRUE
5	20	4	20	20	400	10	true	20	259	280	679.790.026.246.719	73.490.813.648.294	401	74758	119442	6093	2000	1754	160001	TRUE
5	20	4	20	20	400	10	true	20	352	355	923.884.514.435.696	931.758.530.183.727	401	86354	123104	6070	2000	1874	160001	TRUE
5	20	4	20	20	400	10	true	20	331	350	868.766.404.199.475	918.635.170.603.675	401	86107	122571	6120	2000	2078	160001	TRUE
5	20	4	20	20	400	10	true	20	317	331	832.020.997.375.328	868.766.404.199.475	401	82712	121354	6130	2000	1850	160001	TRUE
5	20	4	20	20	400	10	true	20	308	336	808.398.950.131.234	881.889.763.779.528	401	79165	122002	6058	2000	1598	160001	TRUE
5	20	4	20	20	400	10	false	20	352	367	923.884.514.435.696	963.254.593.175.853	401	90566	127231	6391	2000	1412	160001	TRUE
5	20	4	20	20	400	10	false	20	345	352	905.511.811.023.622	923.884.514.435.696	401	92066	126298	6457	2000	1347	160001	TRUE
5	20	4	20	20	400	10	false	20	252	274	661.417.322.834.646	719.160.104.986.877	401	76386	124591	6182	2000	1044	160001	TRUE
5	20	4	20	20	400	10	false	20	312	323	818.897.637.795.276	847.769.028.871.391	401	80231	124257	6264	2000	1210	160001	TRUE
5	20	4	20	20	400	10	false	20	316	333	829.396.325.459.318	874.015.748.031.496	401	86669	127577	6299	2000	1408	160001	TRUE
5	20	4	20	20	400	30	true	20	372	374	976.377.952.755.905	981.627.296.587.926	401	47823	64779	3167	2000	574	160001	TRUE
5	20	4	20	20	400	30	true	20	320	335	83.989.501.312.336	879.265.091.863.517	401	42858	63162	3143	2000	543	160001	TRUE
5	20	4	20	20	400	30	true	20	380	380	99.737.532.808.399	99.737.532.808.399	401	52469	66172	3304	2000	581	160001	TRUE
5	20	4	20	20	400	30	true	20	361	361	94.750.656.167.979	94.750.656.167.979	401	45897	63915	3269	2000	512	160001	TRUE
5	20	4	20	20	400	30	true	20	333	343	874.015.748.031.496	900.262.467.191.601	401	48942	65289	3167	2000	481	160001	TRUE
5	20	4	20	20	400	30	false	20	364	377	955.380.577.427.822	989.501.312.335.958	401	55423	70636	3531	2000	196	160001	TRUE
5	20	4	20	20	400	30	false	20	380	380	99.737.532.808.399	99.737.532.808.399	401	56182	70830	3547	2000	252	160001	TRUE
5	20	4	20	20	400	30	false	20	368	380	965.879.265.091.863	99.737.532.808.399	401	55978	70631	3512	2000	242	160001	TRUE
5	20	4	20	20	400	30	false	20	368	380	965.879.265.091.863	99.737.532.808.399	401	53705	69326	3555	2000	215	160001	TRUE
5	20	4	20	20	400	30	false	20	376	380	986.876.640.419.948	99.737.532.808.399	401	55700	70394	3595	2000	239	160001	TRUE
5	20	4	20	20	600	10	true	20	167	150	438.320.209.973.753	393.700.787.401.575	401	65056	141056	6984	2000	2869	240001	FALSE
5	20	4	20	20	600	10	true	20	101	56	26.509.186.351.706	146.981.627.296.588	401	51396	139021	6966	2000	2695	240001	FALSE
5	20	4	20	20	600	10	true	20	185	156	485.564.304.461.942	409.448.818.897.638	401	64821	142892	6996	2000	3292	240001	FALSE
5	20	4	20	20	600	10	true	20	248	230	650.918.635.170.604	603.674.540.682.415	401	73094	141267	7042	2000	3836	240001	TRUE
5	20	4	20	20	600	10	false	20	217	199	569.553.805.774.278	522.309.711.286.089	401	70970	141709	7156	2000	1846	240001	TRUE
5	20	4	20	20	600	10	true	20	231	204	606.299.212.598.425	535.433.070.866.142	401	72684	141272	6975	2000	3686	240001	TRUE
5	20	4	20	20	600	10	false	20	225	193	590.551.181.102.362	506.561.679.790.026	401	71584	142938	7126	2000	1929	240001	TRUE
5	20	4	20	20	600	10	false	20	261	255	68.503.937.007.874	669.291.338.582.677	401	76406	142883	7188	2000	2312	240001	TRUE
5	20	4	20	20	600	10	false	20	223	190	585.301.837.270.341	498.687.664.041.995	401	70521	142282	7071	2000	2002	240001	TRUE
5	20	4	20	20	600	10	false	20	257	241	674.540.682.414.698	63.254.593.175.853	401	79978	144123	7181	2000	2335	240001	TRUE
5	20	4	20	20	600	30	true	20	380	380	99.737.532.808.399	99.737.532.808.399	401	66667	87514	4410	2000	1024	240001	TRUE
5	20	4	20	20	600	30	true	20	364	376	955.380.577.427.822	986.876.640.419.948	401	64264	86899	4277	2000	981	240001	TRUE
5	20	4	20	20	600	30	true	20	364	380	955.380.577.427.822	99.737.532.808.399	401	65815	87684	4225	2000	1018	240001	TRUE
5	20	4	20	20	600	30	true	20	345	362	905.511.811.023.622	9.501.312.335.958	401	62912	85963	4318	2000	821	240001	TRUE
5	20	4	20	20	600	30	true	20	344	370	902.887.139.107.612	971.128.608.923.885	401	63149	85881	4383	2000	851	240001	TRUE
5	20	4	20	20	600	30	false	20	364	380	955.380.577.427.822	99.737.532.808.399	401	71685	92423	4619	2000	535	240001	TRUE
5	20	4	20	20	600	30	false	20	360	379	94.488.188.976.378	994.750.656.167.979	401	70121	91990	4568	2000	470	240001	TRUE
5	20	4	20	20	600	30	false	20	376	380	986.876.640.419.948	99.737.532.808.399	401	73431	92765	4656	2000	628	240001	TRUE
5	20	4	20	20	600	30	false	20	352	371	923.884.514.435.696	973.753.280.839.895	401	67404	90690	4516	2000	490	240001	TRUE
5	20	4	20	20	600	30	false	20	369	375	968.503.937.007.874	984.251.968.503.937	401	71806	92433	4662	2000	518	240001	TRUE
5	20	4	20	20	800	10	true	20	141	117	37.007.874.015.748	307.086.614.173.228	401	61083	152046	7516	2000	4040	320001	FALSE
5	20	4	20	20	800	10	true	20	48	28	125.984.251.968.504	73.490.813.648.294	401	50649	152447	7517	2000	3405	320001	FALSE
5	20	4	20	20	800	10	true	20	51	5	133.858.267.716.535	131.233.595.800.525	401	45184	149081	7527	2000	2875	320001	FALSE
5	20	4	20	20	800	10	true	20	96	61	251.968.503.937.008	16.010.498.687.664	401	46890	149927	7516	2000	3032	320001	FALSE
5	20	4	20	20	800	10	true	20	64	41	167.979.002.624.672	10.761.154.855.643	401	44118	148821	7505	2000	2866	320001	FALSE
5	20	4	20	20	800	10	false	20	235	246	616.797.900.262.467	645.669.291.338.583	401	76838	153832	7608	2000	3432	320001	TRUE
5	20	4	20	20	800	10	false	20	261	211	68.503.937.007.874	553.805.774.278.215	401	80835	153626	7609	2000	3410	320001	TRUE
5	20	4	20	20	800	10	false	20	175	147	459.317.585.301.837	385.826.771.653.543	401	70552	152063	7621	2000	2708	320001	FALSE
5	20	4	20	20	800	10	false	20	212	188	556.430.446.194.226	493.438.320.209.974	401	76188	150293	7627	2000	2997	320001	TRUE
5	20	4	20	20	800	30	true	20	345	357	905.511.811.023.622	937.007.874.015.748	401	71474	102495	5044	2000	1430	320001	TRUE
5	20	4	20	20	800	10	false	20	204	183	535.433.070.866.142	480.314.960.629.921	401	76091	153854	7605	2000	2954	320001	TRUE
5	20	4	20	20	800	30	true	20	344	355	902.887.139.107.612	931.758.530.183.727	401	76579	103962	5097	2000	1542	320001	TRUE
5	20	4	20	20	800	30	true	20	376	380	986.876.640.419.948	99.737.532.808.399	401	78703	103360	5229	2000	1502	320001	TRUE
5	20	4	20	20	800	30	true	20	348	367	913.385.826.771.654	963.254.593.175.853	401	73378	102479	5165	2000	1346	320001	TRUE
5	20	4	20	20	800	30	true	20	324	348	850.393.700.787.402	913.385.826.771.654	401	70271	101582	5084	2000	1374	320001	TRUE
5	20	4	20	20	800	30	false	20	372	380	976.377.952.755.905	99.737.532.808.399	401	86850	110896	5501	2000	1063	320001	TRUE
5	20	4	20	20	800	30	false	20	296	343	776.902.887.139.108	900.262.467.191.601	401	69425	103360	5253	2000	586	320001	TRUE
5	20	4	20	20	800	30	false	20	323	366	847.769.028.871.391	960.629.921.259.843	401	74306	105452	5377	2000	737	320001	TRUE
5	20	4	20	20	800	30	false	20	359	369	942.257.217.847.769	968.503.937.007.874	401	80725	108732	5405	2000	948	320001	TRUE
5	20	4	20	25	200	10	true	20	380	380	99.737.532.808.399	99.737.532.808.399	401	65447	78807	3967	2000	268	80001	TRUE
5	20	4	20	20	800	30	false	20	360	375	94.488.188.976.378	984.251.968.503.937	401	80760	108701	5356	2000	739	320001	TRUE
5	20	4	20	25	200	10	true	20	377	380	989.501.312.335.958	99.737.532.808.399	401	62482	77453	3915	2000	285	80001	TRUE
5	20	4	20	25	200	10	true	20	368	380	965.879.265.091.863	99.737.532.808.399	401	63731	78164	3937	2000	260	80001	TRUE
5	20	4	20	25	200	10	true	20	380	380	99.737.532.808.399	99.737.532.808.399	401	67621	79630	3812	2000	337	80001	TRUE
5	20	4	20	25	200	10	true	20	380	380	99.737.532.808.399	99.737.532.808.399	401	65735	78456	3978	2000	253	80001	TRUE
5	20	4	20	25	200	10	false	20	380	380	99.737.532.808.399	99.737.532.808.399	401	73162	85369	4234	2000	109	80001	TRUE
5	20	4	20	25	200	10	false	20	380	380	99.737.532.808.399	99.737.532.808.399	401	76264	86841	4341	2000	114	80001	TRUE
5	20	4	20	25	200	10	false	20	380	380	99.737.532.808.399	99.737.532.808.399	401	77142	86512	4418	2000	107	80001	TRUE
5	20	4	20	25	200	10	false	20	373	380	979.002.624.671.916	99.737.532.808.399	401	76728	86681	4350	2000	76	80001	TRUE
5	20	4	20	25	200	30	true	20	376	380	986.876.640.419.948	99.737.532.808.399	401	28829	35870	1756	2000	150	80001	TRUE
5	20	4	20	25	200	10	false	20	380	380	99.737.532.808.399	99.737.532.808.399	401	74028	84536	4424	2000	128	80001	TRUE
5	20	4	20	25	200	30	true	20	301	350	79.002.624.671.916	918.635.170.603.675	401	23321	34234	1682	2000	135	80001	TRUE
5	20	4	20	25	200	30	true	20	332	375	871.391.076.115.486	984.251.968.503.937	401	23748	34164	1787	2000	152	80001	TRUE
5	20	4	20	25	200	30	true	20	332	342	871.391.076.115.486	897.637.795.275.591	401	28023	35415	1775	2000	120	80001	TRUE
5	20	4	20	25	200	30	true	20	360	368	94.488.188.976.378	965.879.265.091.863	401	28487	35526	1791	2000	116	80001	TRUE
5	20	4	20	25	200	30	false	20	380	380	99.737.532.808.399	99.737.532.808.399	401	35491	40671	2006	2000	74	80001	TRUE
5	20	4	20	25	200	30	false	20	377	380	989.501.312.335.958	99.737.532.808.399	401	33372	39647	2031	2000	49	80001	TRUE
5	20	4	20	25	200	30	false	20	380	380	99.737.532.808.399	99.737.532.808.399	401	35043	40307	2038	2000	56	80001	TRUE
5	20	4	20	25	200	30	false	20	380	380	99.737.532.808.399	99.737.532.808.399	401	33627	39798	2000	2000	52	80001	TRUE
5	20	4	20	25	200	30	false	20	380	380	99.737.532.808.399	99.737.532.808.399	401	35453	40452	2022	2000	47	80001	TRUE
5	20	4	20	25	400	10	true	20	336	346	881.889.763.779.528	908.136.482.939.633	401	83172	119627	5972	2000	1325	160001	TRUE
5	20	4	20	25	400	10	true	20	337	338	884.514.435.695.538	887.139.107.611.549	401	91968	121075	6100	2000	1252	160001	TRUE
5	20	4	20	25	400	10	true	20	328	330	860.892.388.451.444	866.141.732.283.465	401	86119	122390	5945	2000	1446	160001	TRUE
5	20	4	20	25	400	10	true	20	277	287	727.034.120.734.908	753.280.839.895.013	401	73452	118672	5860	2000	1176	160001	TRUE
5	20	4	20	25	400	10	true	20	255	271	669.291.338.582.677	711.286.089.238.845	401	69216	117220	5823	2000	993	160001	TRUE
5	20	4	20	25	400	10	false	20	344	367	902.887.139.107.612	963.254.593.175.853	401	87862	125408	6183	2000	993	160001	TRUE
5	20	4	20	25	400	10	false	20	368	377	965.879.265.091.863	989.501.312.335.958	401	99763	128636	6312	2000	1039	160001	TRUE
5	20	4	20	25	400	10	false	20	372	379	976.377.952.755.905	994.750.656.167.979	401	95594	124839	6420	2000	862	160001	TRUE
5	20	4	20	25	400	10	false	20	360	379	94.488.188.976.378	994.750.656.167.979	401	96555	127004	6387	2000	1012	160001	TRUE
5	20	4	20	25	400	10	false	20	337	362	884.514.435.695.538	9.501.312.335.958	401	85370	124265	6235	2000	982	160001	TRUE
5	20	4	20	25	400	30	true	20	372	378	976.377.952.755.905	992.125.984.251.969	401	53665	64887	3347	2000	347	160001	TRUE
5	20	4	20	25	400	30	true	20	356	380	934.383.202.099.738	99.737.532.808.399	401	49378	63479	3236	2000	327	160001	TRUE
5	20	4	20	25	400	30	true	20	340	359	89.238.845.144.357	942.257.217.847.769	401	46941	62799	3184	2000	311	160001	TRUE
5	20	4	20	25	400	30	true	20	380	380	99.737.532.808.399	99.737.532.808.399	401	51901	64342	3267	2000	359	160001	TRUE
5	20	4	20	25	400	30	true	20	376	380	986.876.640.419.948	99.737.532.808.399	401	49719	63992	3188	2000	361	160001	TRUE
5	20	4	20	25	400	30	false	20	380	380	99.737.532.808.399	99.737.532.808.399	401	56762	69201	3523	2000	194	160001	TRUE
5	20	4	20	25	400	30	false	20	380	380	99.737.532.808.399	99.737.532.808.399	401	61486	71909	3475	2000	270	160001	TRUE
5	20	4	20	25	400	30	false	20	376	380	986.876.640.419.948	99.737.532.808.399	401	61692	71266	3643	2000	209	160001	TRUE
5	20	4	20	25	400	30	false	20	376	380	986.876.640.419.948	99.737.532.808.399	401	57885	69749	3501	2000	218	160001	TRUE
5	20	4	20	25	400	30	false	20	380	380	99.737.532.808.399	99.737.532.808.399	401	60881	71316	3581	2000	241	160001	TRUE
5	20	4	20	25	600	10	true	20	208	194	545.931.758.530.184	509.186.351.706.037	401	71331	140562	6931	2000	2560	240001	TRUE
5	20	4	20	25	600	10	true	20	224	209	587.926.509.186.352	548.556.430.446.194	401	69925	140638	6932	2000	2896	240001	TRUE
5	20	4	20	25	600	10	true	20	249	219	653.543.307.086.614	574.803.149.606.299	401	71470	137956	6984	2000	2883	240001	TRUE
5	20	4	20	25	600	10	true	20	159	143	417.322.834.645.669	375.328.083.989.501	401	58860	136858	6965	2000	2566	240001	FALSE
5	20	4	20	25	600	10	true	20	216	188	566.929.133.858.268	493.438.320.209.974	401	68405	139215	6950	2000	2797	240001	TRUE
5	20	4	20	25	600	10	false	20	204	203	535.433.070.866.142	532.808.398.950.131	401	78233	141406	7094	2000	1655	240001	TRUE
5	20	4	20	25	600	10	false	20	223	219	585.301.837.270.341	574.803.149.606.299	401	70243	138769	7105	2000	1525	240001	TRUE
5	20	4	20	25	600	10	false	20	205	199	538.057.742.782.152	522.309.711.286.089	401	69384	138124	7091	2000	1496	240001	TRUE
5	20	4	20	25	600	10	false	20	333	320	874.015.748.031.496	83.989.501.312.336	401	84574	141854	7174	2000	2300	240001	TRUE
5	20	4	20	25	600	10	false	20	272	260	713.910.761.154.856	68.241.469.816.273	401	79202	143794	7105	2000	2181	240001	TRUE
5	20	4	20	25	600	30	true	20	360	378	94.488.188.976.378	992.125.984.251.969	401	67303	86155	4257	2000	653	240001	TRUE
5	20	4	20	25	600	30	true	20	372	380	976.377.952.755.905	99.737.532.808.399	401	63345	84311	4277	2000	584	240001	TRUE
5	20	4	20	25	600	30	true	20	364	380	955.380.577.427.822	99.737.532.808.399	401	66306	85576	4310	2000	606	240001	TRUE
5	20	4	20	25	600	30	true	20	372	380	976.377.952.755.905	99.737.532.808.399	401	69556	87337	4257	2000	707	240001	TRUE
5	20	4	20	25	600	30	true	20	380	377	99.737.532.808.399	989.501.312.335.958	401	65437	85735	4228	2000	600	240001	TRUE
5	20	4	20	25	600	30	false	20	376	380	986.876.640.419.948	99.737.532.808.399	401	76488	93022	4596	2000	605	240001	TRUE
5	20	4	20	25	600	30	false	20	376	378	986.876.640.419.948	992.125.984.251.969	401	72702	91063	4605	2000	457	240001	TRUE
5	20	4	20	25	600	30	false	20	380	380	99.737.532.808.399	99.737.532.808.399	401	74579	92348	4576	2000	407	240001	TRUE
5	20	4	20	25	600	30	false	20	380	380	99.737.532.808.399	99.737.532.808.399	401	74571	92317	4567	2000	462	240001	TRUE
5	20	4	20	25	600	30	false	20	372	376	976.377.952.755.905	986.876.640.419.948	401	73300	91723	4565	2000	335	240001	TRUE
5	20	4	20	25	800	10	true	20	147	87	385.826.771.653.543	228.346.456.692.913	401	60875	150382	7506	2000	3667	320001	FALSE
5	20	4	20	25	800	10	true	20	164	135	430.446.194.225.722	354.330.708.661.417	401	64885	148961	7547	2000	4435	320001	FALSE
5	20	4	20	25	800	10	true	20	84	52	220.472.440.944.882	136.482.939.632.546	401	51963	151021	7482	2000	3309	320001	FALSE
5	20	4	20	25	800	10	true	20	76	56	199.475.065.616.798	146.981.627.296.588	401	58520	150914	7489	2000	3745	320001	FALSE
5	20	4	20	25	800	10	true	20	147	85	385.826.771.653.543	223.097.112.860.892	401	61197	149883	7513	2000	4171	320001	FALSE
5	20	4	20	25	800	10	false	20	228	186	598.425.196.850.394	488.188.976.377.953	401	75058	151874	7588	2000	2775	320001	TRUE
5	20	4	20	25	800	10	false	20	124	97	325.459.317.585.302	254.593.175.853.018	401	64856	152157	7556	2000	1878	320001	FALSE
5	20	4	20	25	800	10	false	20	217	186	569.553.805.774.278	488.188.976.377.953	401	72311	151325	7584	2000	2372	320001	TRUE
5	20	4	20	25	800	10	false	20	124	90	325.459.317.585.302	236.220.472.440.945	401	60698	149880	7564	2000	2310	320001	FALSE
5	20	4	20	25	800	30	true	20	376	380	986.876.640.419.948	99.737.532.808.399	401	82006	103588	5173	2000	1187	320001	TRUE
5	20	4	20	25	800	10	false	20	115	101	301.837.270.341.207	26.509.186.351.706	401	59988	151576	7516	2000	1983	320001	FALSE
5	20	4	20	25	800	30	true	20	368	377	965.879.265.091.863	989.501.312.335.958	401	76769	102185	5045	2000	1059	320001	TRUE
5	20	4	20	25	800	30	true	20	369	379	968.503.937.007.874	994.750.656.167.979	401	76826	100688	5199	2000	1160	320001	TRUE
5	20	4	20	25	800	30	true	20	380	380	99.737.532.808.399	99.737.532.808.399	401	76906	102036	5031	2000	907	320001	TRUE
5	20	4	20	25	800	30	true	20	380	380	99.737.532.808.399	99.737.532.808.399	401	82543	104012	5188	2000	1075	320001	TRUE
5	20	4	20	25	800	30	false	20	376	380	986.876.640.419.948	99.737.532.808.399	401	84548	108181	5467	2000	819	320001	TRUE
5	20	4	20	25	800	30	false	20	376	380	986.876.640.419.948	99.737.532.808.399	401	82705	107512	5367	2000	957	320001	TRUE
5	20	4	20	25	800	30	false	20	369	380	968.503.937.007.874	99.737.532.808.399	401	82511	107554	5426	2000	843	320001	TRUE
5	20	4	20	25	800	30	false	20	353	363	926.509.186.351.706	952.755.905.511.811	401	79519	106578	5272	2000	793	320001	TRUE
5	20	4	20	30	200	10	true	20	372	380	976.377.952.755.905	99.737.532.808.399	401	62428	75513	3829	2000	196	80001	TRUE
5	20	4	20	30	200	10	true	20	376	380	986.876.640.419.948	99.737.532.808.399	401	66630	76685	3899	2000	191	80001	TRUE
5	20	4	20	30	200	10	true	20	368	378	965.879.265.091.863	992.125.984.251.969	401	65711	77363	3801	2000	240	80001	TRUE
5	20	4	20	30	200	10	true	20	373	377	979.002.624.671.916	989.501.312.335.958	401	64503	76427	3896	2000	167	80001	TRUE
5	20	4	20	30	200	10	true	20	329	352	863.517.060.367.454	923.884.514.435.696	401	58724	75666	3632	2000	165	80001	TRUE
5	20	4	20	25	800	30	false	20	376	380	986.876.640.419.948	99.737.532.808.399	401	89946	110567	5519	2000	1061	320001	TRUE
5	20	4	20	30	200	10	false	20	380	380	99.737.532.808.399	99.737.532.808.399	401	75129	83728	4223	2000	70	80001	TRUE
5	20	4	20	30	200	10	false	20	380	380	99.737.532.808.399	99.737.532.808.399	401	76212	84186	4249	2000	61	80001	TRUE
5	20	4	20	30	200	10	false	20	380	380	99.737.532.808.399	99.737.532.808.399	401	76398	84146	4301	2000	65	80001	TRUE
5	20	4	20	30	200	10	false	20	380	380	99.737.532.808.399	99.737.532.808.399	401	74462	83431	4230	2000	72	80001	TRUE
5	20	4	20	30	200	10	false	20	380	380	99.737.532.808.399	99.737.532.808.399	401	73921	83202	4154	2000	62	80001	TRUE
5	20	4	20	30	200	30	true	20	368	378	965.879.265.091.863	992.125.984.251.969	401	26228	33970	1683	2000	75	80001	TRUE
5	20	4	20	30	200	30	true	20	368	380	965.879.265.091.863	99.737.532.808.399	401	25991	34133	1648	2000	90	80001	TRUE
5	20	4	20	30	200	30	true	20	380	380	99.737.532.808.399	99.737.532.808.399	401	29237	34897	1775	2000	75	80001	TRUE
5	20	4	20	30	200	30	true	20	380	380	99.737.532.808.399	99.737.532.808.399	401	29653	35179	1683	2000	92	80001	TRUE
5	20	4	20	30	200	30	true	20	376	380	986.876.640.419.948	99.737.532.808.399	401	29661	35004	1736	2000	71	80001	TRUE
5	20	4	20	30	200	30	false	20	368	380	965.879.265.091.863	99.737.532.808.399	401	32613	38465	1930	2000	35	80001	TRUE
5	20	4	20	30	200	30	false	20	376	380	986.876.640.419.948	99.737.532.808.399	401	33674	38859	1934	2000	19	80001	TRUE
5	20	4	20	30	200	30	false	20	376	380	986.876.640.419.948	99.737.532.808.399	401	33577	38784	2029	2000	27	80001	TRUE
5	20	4	20	30	200	30	false	20	372	380	976.377.952.755.905	99.737.532.808.399	401	30709	38112	1978	2000	30	80001	TRUE
5	20	4	20	30	200	30	false	20	380	380	99.737.532.808.399	99.737.532.808.399	401	34306	39261	1948	2000	24	80001	TRUE
5	20	4	20	30	400	10	true	20	348	361	913.385.826.771.654	94.750.656.167.979	401	88281	120028	5910	2000	1029	160001	TRUE
5	20	4	20	30	400	10	true	20	304	305	797.900.262.467.192	800.524.934.383.202	401	79342	116034	5916	2000	775	160001	TRUE
5	20	4	20	30	400	10	true	20	368	370	965.879.265.091.863	971.128.608.923.885	401	89621	118007	5979	2000	992	160001	TRUE
5	20	4	20	30	400	10	true	20	380	380	99.737.532.808.399	99.737.532.808.399	401	91686	118959	5981	2000	962	160001	TRUE
5	20	4	20	30	400	10	true	20	364	376	955.380.577.427.822	986.876.640.419.948	401	89565	119099	5961	2000	984	160001	TRUE
5	20	4	20	30	400	10	false	20	380	380	99.737.532.808.399	99.737.532.808.399	401	101135	124899	6384	2000	839	160001	TRUE
5	20	4	20	30	400	10	false	20	360	379	94.488.188.976.378	994.750.656.167.979	401	93781	124834	6158	2000	725	160001	TRUE
5	20	4	20	30	400	10	false	20	380	378	99.737.532.808.399	992.125.984.251.969	401	100659	126031	6246	2000	702	160001	TRUE
5	20	4	20	30	400	10	false	20	365	372	958.005.249.343.832	976.377.952.755.905	401	89355	122858	6151	2000	720	160001	TRUE
5	20	4	20	30	400	10	false	20	348	379	913.385.826.771.654	994.750.656.167.979	401	93236	123910	6169	2000	778	160001	TRUE
5	20	4	20	30	400	30	true	20	376	380	986.876.640.419.948	99.737.532.808.399	401	54188	64233	3213	2000	211	160001	TRUE
5	20	4	20	30	400	30	true	20	360	379	94.488.188.976.378	994.750.656.167.979	401	52705	63824	3148	2000	176	160001	TRUE
5	20	4	20	30	400	30	true	20	376	380	986.876.640.419.948	99.737.532.808.399	401	53756	64338	3115	2000	207	160001	TRUE
5	20	4	20	30	400	30	true	20	376	380	986.876.640.419.948	99.737.532.808.399	401	52420	63620	3236	2000	206	160001	TRUE
5	20	4	20	30	400	30	true	20	380	380	99.737.532.808.399	99.737.532.808.399	401	53369	63825	3174	2000	211	160001	TRUE
5	20	4	20	30	400	30	false	20	380	380	99.737.532.808.399	99.737.532.808.399	401	57212	69079	3347	2000	137	160001	TRUE
5	20	4	20	30	400	30	false	20	365	380	958.005.249.343.832	99.737.532.808.399	401	58022	68957	3457	2000	142	160001	TRUE
5	20	4	20	30	400	30	false	20	373	379	979.002.624.671.916	994.750.656.167.979	401	58678	69140	3488	2000	122	160001	TRUE
5	20	4	20	30	400	30	false	20	376	380	986.876.640.419.948	99.737.532.808.399	401	58354	68919	3502	2000	136	160001	TRUE
5	20	4	20	30	400	30	false	20	380	380	99.737.532.808.399	99.737.532.808.399	401	60520	70087	3472	2000	196	160001	TRUE
5	20	4	20	30	600	10	true	20	183	183	480.314.960.629.921	480.314.960.629.921	401	66132	136765	6837	2000	1929	240001	FALSE
5	20	4	20	30	600	10	true	20	236	244	619.422.572.178.478	640.419.947.506.562	401	72408	138314	6870	2000	2544	240001	TRUE
5	20	4	20	30	600	10	true	20	224	181	587.926.509.186.352	4.750.656.167.979	401	69427	138472	6892	2000	2008	240001	TRUE
5	20	4	20	30	600	10	true	20	136	125	356.955.380.577.428	328.083.989.501.312	401	59751	135204	6871	2000	2266	240001	FALSE
5	20	4	20	30	600	10	true	20	176	156	461.942.257.217.848	409.448.818.897.638	401	66019	136314	6872	2000	2136	240001	FALSE
5	20	4	20	30	600	10	false	20	328	333	860.892.388.451.444	874.015.748.031.496	401	89821	141731	7140	2000	2162	240001	TRUE
5	20	4	20	30	600	10	false	20	303	310	795.275.590.551.181	813.648.293.963.255	401	86079	141110	7053	2000	1683	240001	TRUE
5	20	4	20	30	600	10	false	20	249	263	653.543.307.086.614	690.288.713.910.761	401	74975	139540	6994	2000	1454	240001	TRUE
5	20	4	20	30	600	10	false	20	284	291	745.406.824.146.982	763.779.527.559.055	401	83226	138935	7059	2000	1652	240001	TRUE
5	20	4	20	30	600	10	false	20	300	301	78.740.157.480.315	79.002.624.671.916	401	90839	141472	7106	2000	1421	240001	TRUE
5	20	4	20	30	600	30	true	20	352	375	923.884.514.435.696	984.251.968.503.937	401	61713	83074	4165	2000	434	240001	TRUE
5	20	4	20	30	600	30	true	20	380	380	99.737.532.808.399	99.737.532.808.399	401	73906	87593	4343	2000	435	240001	TRUE
5	20	4	20	30	600	30	true	20	352	373	923.884.514.435.696	979.002.624.671.916	401	67490	84941	4230	2000	417	240001	TRUE
5	20	4	20	30	600	30	true	20	353	359	926.509.186.351.706	942.257.217.847.769	401	64722	84071	4231	2000	412	240001	TRUE
5	20	4	20	30	600	30	true	20	364	379	955.380.577.427.822	994.750.656.167.979	401	65182	84068	4267	2000	394	240001	TRUE
5	20	4	20	30	600	30	false	20	376	380	986.876.640.419.948	99.737.532.808.399	401	76740	92013	4637	2000	370	240001	TRUE
5	20	4	20	30	600	30	false	20	369	380	968.503.937.007.874	99.737.532.808.399	401	72250	90285	4536	2000	388	240001	TRUE
5	20	4	20	30	600	30	false	20	380	380	99.737.532.808.399	99.737.532.808.399	401	78091	93006	4595	2000	375	240001	TRUE
5	20	4	20	30	600	30	false	20	356	364	934.383.202.099.738	955.380.577.427.822	401	73253	90146	4649	2000	434	240001	TRUE
5	20	4	20	30	600	30	false	20	380	380	99.737.532.808.399	99.737.532.808.399	401	74356	91259	4542	2000	454	240001	TRUE
5	20	4	20	30	800	10	true	20	144	122	377.952.755.905.512	320.209.973.753.281	401	60984	149723	7444	2000	3296	320001	FALSE
5	20	4	20	30	800	10	true	20	209	148	548.556.430.446.194	388.451.443.569.554	401	68408	148923	7513	2000	3584	320001	TRUE
5	20	4	20	30	800	10	true	20	159	106	417.322.834.645.669	278.215.223.097.113	401	63958	150983	7437	2000	3720	320001	FALSE
5	20	4	20	30	800	10	true	20	132	106	346.456.692.913.386	278.215.223.097.113	401	55054	146702	7482	2000	2599	320001	FALSE
5	20	4	20	30	800	10	true	20	140	122	36.745.406.824.147	320.209.973.753.281	401	58650	148979	7458	2000	3208	320001	FALSE
5	20	4	20	30	800	10	false	20	232	211	608.923.884.514.436	553.805.774.278.215	401	77104	150715	7549	2000	2265	320001	TRUE
5	20	4	20	30	800	10	false	20	251	234	658.792.650.918.635	614.173.228.346.457	401	82657	149290	7597	2000	2753	320001	TRUE
5	20	4	20	30	800	10	false	20	233	208	611.548.556.430.446	545.931.758.530.184	401	79687	152593	7592	2000	2381	320001	TRUE
5	20	4	20	30	800	10	false	20	252	219	661.417.322.834.646	574.803.149.606.299	401	78590	150589	7548	2000	2195	320001	TRUE
5	20	4	20	30	800	10	false	20	196	172	514.435.695.538.058	451.443.569.553.806	401	72656	149710	7522	2000	2257	320001	TRUE
5	20	4	20	30	800	30	true	20	372	380	976.377.952.755.905	99.737.532.808.399	401	77419	101331	5108	2000	858	320001	TRUE
5	20	4	20	30	800	30	true	20	380	380	99.737.532.808.399	99.737.532.808.399	401	82089	102998	5080	2000	964	320001	TRUE
5	20	4	20	30	800	30	true	20	364	377	955.380.577.427.822	989.501.312.335.958	401	79068	101627	5080	2000	794	320001	TRUE
5	20	4	20	30	800	30	true	20	380	380	99.737.532.808.399	99.737.532.808.399	401	83282	102843	5188	2000	898	320001	TRUE
5	20	4	20	30	800	30	true	20	356	370	934.383.202.099.738	971.128.608.923.885	401	80503	101352	5201	2000	1051	320001	TRUE
5	20	4	20	30	800	30	false	20	372	379	976.377.952.755.905	994.750.656.167.979	401	81303	107388	5232	2000	672	320001	TRUE
5	20	4	20	30	800	30	false	20	376	380	986.876.640.419.948	99.737.532.808.399	401	86933	108065	5431	2000	836	320001	TRUE
5	20	4	20	30	800	30	false	20	376	380	986.876.640.419.948	99.737.532.808.399	401	88402	108732	5456	2000	959	320001	TRUE
5	20	4	20	30	800	30	false	20	376	379	986.876.640.419.948	994.750.656.167.979	401	83951	107469	5488	2000	741	320001	TRUE
5	20	4	20	35	200	10	true	20	380	380	99.737.532.808.399	99.737.532.808.399	401	67363	75443	3869	2000	161	80001	TRUE
5	20	4	20	35	200	10	true	20	380	380	99.737.532.808.399	99.737.532.808.399	401	68841	75978	3782	2000	154	80001	TRUE
5	20	4	20	35	200	10	true	20	380	380	99.737.532.808.399	99.737.532.808.399	401	64581	74589	3746	2000	161	80001	TRUE
5	20	4	20	30	800	30	false	20	364	373	955.380.577.427.822	979.002.624.671.916	401	82880	107049	5374	2000	823	320001	TRUE
5	20	4	20	35	200	10	true	20	369	371	968.503.937.007.874	973.753.280.839.895	401	59448	72769	3633	2000	200	80001	TRUE
5	20	4	20	35	200	10	true	20	369	379	968.503.937.007.874	994.750.656.167.979	401	64706	74716	3762	2000	130	80001	TRUE
5	20	4	20	35	200	10	false	20	380	380	99.737.532.808.399	99.737.532.808.399	401	71711	80784	4076	2000	55	80001	TRUE
5	20	4	20	35	200	10	false	20	380	380	99.737.532.808.399	99.737.532.808.399	401	76148	83276	4078	2000	31	80001	TRUE
5	20	4	20	35	200	10	false	20	376	380	986.876.640.419.948	99.737.532.808.399	401	72863	81526	4103	2000	44	80001	TRUE
5	20	4	20	35	200	10	false	20	380	380	99.737.532.808.399	99.737.532.808.399	401	71188	80934	4039	2000	43	80001	TRUE
5	20	4	20	35	200	10	false	20	380	380	99.737.532.808.399	99.737.532.808.399	401	72309	80767	4063	2000	46	80001	TRUE
5	20	4	20	35	200	30	true	20	373	380	979.002.624.671.916	99.737.532.808.399	401	27939	33728	1652	2000	65	80001	TRUE
5	20	4	20	35	200	30	true	20	365	375	958.005.249.343.832	984.251.968.503.937	401	24907	32706	1654	2000	56	80001	TRUE
5	20	4	20	35	200	30	true	20	380	380	99.737.532.808.399	99.737.532.808.399	401	29888	34366	1683	2000	64	80001	TRUE
5	20	4	20	35	200	30	true	20	372	379	976.377.952.755.905	994.750.656.167.979	401	27900	33701	1662	2000	35	80001	TRUE
5	20	4	20	35	200	30	true	20	380	380	99.737.532.808.399	99.737.532.808.399	401	29920	34199	1675	2000	44	80001	TRUE
5	20	4	20	35	200	30	false	20	380	380	99.737.532.808.399	99.737.532.808.399	401	34957	38388	1934	2000	11	80001	TRUE
5	20	4	20	35	200	30	false	20	380	380	99.737.532.808.399	99.737.532.808.399	401	34252	38108	1891	2000	15	80001	TRUE
5	20	4	20	35	200	30	false	20	380	380	99.737.532.808.399	99.737.532.808.399	401	33224	37731	1999	2000	12	80001	TRUE
5	20	4	20	35	200	30	false	20	380	380	99.737.532.808.399	99.737.532.808.399	401	33736	38131	1904	2000	10	80001	TRUE
5	20	4	20	35	200	30	false	20	365	361	958.005.249.343.832	94.750.656.167.979	401	32201	37442	1806	2000	16	80001	TRUE
5	20	4	20	35	400	10	true	20	328	339	860.892.388.451.444	889.763.779.527.559	401	80026	115029	5797	2000	689	160001	TRUE
5	20	4	20	35	400	10	true	20	321	342	84.251.968.503.937	897.637.795.275.591	401	80652	114512	5792	2000	660	160001	TRUE
5	20	4	20	35	400	10	true	20	356	369	934.383.202.099.738	968.503.937.007.874	401	88832	115912	5905	2000	659	160001	TRUE
5	20	4	20	35	400	10	true	20	361	371	94.750.656.167.979	973.753.280.839.895	401	90439	117000	5857	2000	688	160001	TRUE
5	20	4	20	35	400	10	true	20	372	380	976.377.952.755.905	99.737.532.808.399	401	89042	116362	5857	2000	746	160001	TRUE
5	20	4	20	35	400	10	false	20	360	367	94.488.188.976.378	963.254.593.175.853	401	98194	123256	6170	2000	522	160001	TRUE
5	20	4	20	35	400	10	false	20	344	349	902.887.139.107.612	916.010.498.687.664	401	94004	121700	6147	2000	468	160001	TRUE
5	20	4	20	35	400	10	false	20	360	377	94.488.188.976.378	989.501.312.335.958	401	95712	122351	6158	2000	638	160001	TRUE
5	20	4	20	35	400	10	false	20	308	330	808.398.950.131.234	866.141.732.283.465	401	88679	121459	6001	2000	504	160001	TRUE
5	20	4	20	35	400	10	false	20	364	380	955.380.577.427.822	99.737.532.808.399	401	97941	122669	6186	2000	556	160001	TRUE
5	20	4	20	35	400	30	true	20	376	380	986.876.640.419.948	99.737.532.808.399	401	53673	63302	3150	2000	142	160001	TRUE
5	20	4	20	35	400	30	true	20	364	380	955.380.577.427.822	99.737.532.808.399	401	51128	62671	3034	2000	153	160001	TRUE
5	20	4	20	35	400	30	true	20	376	380	986.876.640.419.948	99.737.532.808.399	401	51446	62085	3135	2000	153	160001	TRUE
5	20	4	20	35	400	30	true	20	364	380	955.380.577.427.822	99.737.532.808.399	401	52928	62744	3173	2000	122	160001	TRUE
5	20	4	20	35	400	30	true	20	372	380	976.377.952.755.905	99.737.532.808.399	401	51894	62769	3062	2000	134	160001	TRUE
5	20	4	20	35	400	30	false	20	380	380	99.737.532.808.399	99.737.532.808.399	401	58723	68455	3420	2000	92	160001	TRUE
5	20	4	20	35	400	30	false	20	364	369	955.380.577.427.822	968.503.937.007.874	401	58594	68502	3347	2000	107	160001	TRUE
5	20	4	20	35	400	30	false	20	368	380	965.879.265.091.863	99.737.532.808.399	401	58531	68555	3355	2000	97	160001	TRUE
5	20	4	20	35	400	30	false	20	376	380	986.876.640.419.948	99.737.532.808.399	401	59396	68364	3460	2000	88	160001	TRUE
5	20	4	20	35	400	30	false	20	372	380	976.377.952.755.905	99.737.532.808.399	401	58505	68168	3444	2000	70	160001	TRUE
5	20	4	20	35	600	10	true	20	236	236	619.422.572.178.478	619.422.572.178.478	401	75236	136758	6808	2000	1870	240001	TRUE
5	20	4	20	35	600	10	true	20	172	147	451.443.569.553.806	385.826.771.653.543	401	62419	135690	6752	2000	1631	240001	FALSE
5	20	4	20	35	600	10	true	20	315	307	826.771.653.543.307	805.774.278.215.223	401	82164	138001	6838	2000	2579	240001	TRUE
5	20	4	20	35	600	10	true	20	285	275	748.031.496.062.992	721.784.776.902.887	401	77511	138399	6844	2000	2203	240001	TRUE
5	20	4	20	35	600	10	true	20	216	223	566.929.133.858.268	585.301.837.270.341	401	69307	134780	6785	2000	1721	240001	TRUE
5	20	4	20	35	600	10	false	20	308	308	808.398.950.131.234	808.398.950.131.234	401	89398	140931	7022	2000	1365	240001	TRUE
5	20	4	20	35	600	10	false	20	333	330	874.015.748.031.496	866.141.732.283.465	401	93637	140116	7064	2000	1443	240001	TRUE
5	20	4	20	35	600	10	false	20	256	282	671.916.010.498.688	740.157.480.314.961	401	88198	139560	7066	2000	1600	240001	TRUE
5	20	4	20	35	600	10	false	20	320	322	83.989.501.312.336	845.144.356.955.381	401	91912	138367	7133	2000	1507	240001	TRUE
5	20	4	20	35	600	10	false	20	320	323	83.989.501.312.336	847.769.028.871.391	401	86341	139449	7073	2000	1389	240001	TRUE
5	20	4	20	35	600	30	true	20	376	380	986.876.640.419.948	99.737.532.808.399	401	70516	84777	4399	2000	363	240001	TRUE
5	20	4	20	35	600	30	true	20	376	380	986.876.640.419.948	99.737.532.808.399	401	70285	85322	4252	2000	294	240001	TRUE
5	20	4	20	35	600	30	true	20	380	380	99.737.532.808.399	99.737.532.808.399	401	74992	87041	4287	2000	271	240001	TRUE
5	20	4	20	35	600	30	true	20	380	380	99.737.532.808.399	99.737.532.808.399	401	72104	85724	4285	2000	276	240001	TRUE
5	20	4	20	35	600	30	true	20	368	380	965.879.265.091.863	99.737.532.808.399	401	66866	84488	4167	2000	313	240001	TRUE
5	20	4	20	35	600	30	false	20	380	380	99.737.532.808.399	99.737.532.808.399	401	78004	91542	4652	2000	357	240001	TRUE
5	20	4	20	35	600	30	false	20	376	380	986.876.640.419.948	99.737.532.808.399	401	74178	90702	4449	2000	207	240001	TRUE
5	20	4	20	35	600	30	false	20	380	380	99.737.532.808.399	99.737.532.808.399	401	77743	92307	4549	2000	381	240001	TRUE
5	20	4	20	35	600	30	false	20	380	380	99.737.532.808.399	99.737.532.808.399	401	77644	91790	4626	2000	251	240001	TRUE
5	20	4	20	35	600	30	false	20	380	380	99.737.532.808.399	99.737.532.808.399	401	73742	90054	4547	2000	313	240001	TRUE
5	20	4	20	35	800	10	true	20	92	76	241.469.816.272.966	199.475.065.616.798	401	51934	146836	7421	2000	2337	320001	FALSE
5	20	4	20	35	800	10	true	20	232	179	608.923.884.514.436	469.816.272.965.879	401	72711	151415	7408	2000	3416	320001	TRUE
5	20	4	20	35	800	10	true	20	101	78	26.509.186.351.706	204.724.409.448.819	401	53408	145618	7398	2000	2552	320001	FALSE
5	20	4	20	35	800	10	true	20	47	11	123.359.580.052.493	288.713.910.761.155	401	51231	148223	7367	2000	2278	320001	FALSE
5	20	4	20	35	800	10	true	20	111	56	291.338.582.677.165	146.981.627.296.588	401	53189	147729	7408	2000	2501	320001	FALSE
5	20	4	20	35	800	10	false	20	172	138	451.443.569.553.806	362.204.724.409.449	401	70171	151744	7485	2000	1672	320001	FALSE
5	20	4	20	35	800	10	false	20	288	278	755.905.511.811.024	729.658.792.650.919	401	83628	151252	7537	2000	1735	320001	TRUE
5	20	4	20	35	800	10	false	20	280	281	73.490.813.648.294	73.753.280.839.895	401	87830	149162	7538	2000	1907	320001	TRUE
5	20	4	20	35	800	10	false	20	272	254	713.910.761.154.856	666.666.666.666.667	401	83737	151146	7538	2000	1948	320001	TRUE
5	20	4	20	35	800	10	false	20	132	110	346.456.692.913.386	288.713.910.761.155	401	66391	148751	7469	2000	1282	320001	FALSE
5	20	4	20	35	800	30	true	20	353	378	926.509.186.351.706	992.125.984.251.969	401	76138	100354	4978	2000	579	320001	TRUE
5	20	4	20	35	800	30	true	20	372	380	976.377.952.755.905	99.737.532.808.399	401	78341	101703	4989	2000	591	320001	TRUE
5	20	4	20	35	800	30	true	20	376	376	986.876.640.419.948	986.876.640.419.948	401	77341	100987	4985	2000	543	320001	TRUE
5	20	4	20	35	800	30	true	20	368	375	965.879.265.091.863	984.251.968.503.937	401	80075	101299	5098	2000	540	320001	TRUE
5	20	4	20	35	800	30	true	20	364	378	955.380.577.427.822	992.125.984.251.969	401	81218	100717	5221	2000	667	320001	TRUE
5	20	4	20	35	800	30	false	20	380	380	99.737.532.808.399	99.737.532.808.399	401	90114	108672	5496	2000	696	320001	TRUE
5	20	4	20	35	800	30	false	20	340	370	89.238.845.144.357	971.128.608.923.885	401	79225	104824	5274	2000	500	320001	TRUE
5	20	4	20	35	800	30	false	20	376	380	986.876.640.419.948	99.737.532.808.399	401	82881	105668	5383	2000	586	320001	TRUE
5	20	4	20	35	800	30	false	20	380	380	99.737.532.808.399	99.737.532.808.399	401	89920	108820	5474	2000	677	320001	TRUE
5	20	4	20	35	800	30	false	20	380	380	99.737.532.808.399	99.737.532.808.399	401	92665	110473	5460	2000	671	320001	TRUE
5	25	4	20	5	200	10	true	20	336	372	881.889.763.779.528	976.377.952.755.905	401	68659	95288	4625	2500	8744	80001	TRUE
5	25	4	20	5	200	10	true	20	376	380	986.876.640.419.948	99.737.532.808.399	401	69684	95091	4737	2500	8782	80001	TRUE
5	25	4	20	5	200	10	true	20	348	380	913.385.826.771.654	99.737.532.808.399	401	65899	93963	4758	2500	8223	80001	TRUE
5	25	4	20	5	200	10	true	20	332	349	871.391.076.115.486	916.010.498.687.664	401	66152	93858	4757	2500	8503	80001	TRUE
5	25	4	20	5	200	10	true	20	352	375	923.884.514.435.696	984.251.968.503.937	401	69274	94275	4690	2500	8291	80001	TRUE
5	25	4	20	5	200	10	false	20	380	380	99.737.532.808.399	99.737.532.808.399	401	86028	101131	5039	2500	5807	80001	TRUE
5	25	4	20	5	200	10	false	20	372	380	976.377.952.755.905	99.737.532.808.399	401	85060	101010	5018	2500	5887	80001	TRUE
5	25	4	20	5	200	10	false	20	372	380	976.377.952.755.905	99.737.532.808.399	401	86153	100926	5111	2500	5944	80001	TRUE
5	25	4	20	5	200	10	false	20	380	380	99.737.532.808.399	99.737.532.808.399	401	88281	102514	5041	2500	6187	80001	TRUE
5	25	4	20	5	200	30	true	20	23	13	603.674.540.682.415	341.207.349.081.365	401	12663	43201	2268	2500	2153	80001	FALSE
5	25	4	20	5	200	10	false	20	380	380	99.737.532.808.399	99.737.532.808.399	401	86959	101961	4994	2500	6067	80001	TRUE
5	25	4	20	5	200	30	true	20	159	190	417.322.834.645.669	498.687.664.041.995	401	21106	43779	2082	2500	3020	80001	FALSE
5	25	4	20	5	200	30	true	20	8	0	20.997.375.328.084	0	401	12522	43211	2210	2500	2127	80001	FALSE
5	25	4	20	5	200	30	true	20	265	302	695.538.057.742.782	792.650.918.635.171	401	23366	43497	2201	2500	3415	80001	TRUE
5	25	4	20	5	200	30	true	20	192	202	503.937.007.874.016	530.183.727.034.121	401	20650	43427	2188	2500	3025	80001	TRUE
5	25	4	20	5	200	30	false	20	380	380	99.737.532.808.399	99.737.532.808.399	401	39502	47905	2412	2500	2496	80001	TRUE
5	25	4	20	5	200	30	false	20	368	370	965.879.265.091.863	971.128.608.923.885	401	39569	47781	2449	2500	2381	80001	TRUE
5	25	4	20	5	200	30	false	20	380	380	99.737.532.808.399	99.737.532.808.399	401	39695	47657	2413	2500	2270	80001	TRUE
5	25	4	20	5	200	30	false	20	361	361	94.750.656.167.979	94.750.656.167.979	401	38127	48022	2297	2500	2302	80001	TRUE
5	25	4	20	5	200	30	false	20	379	380	994.750.656.167.979	99.737.532.808.399	401	39498	47717	2418	2500	2444	80001	TRUE
5	25	4	20	5	400	10	true	20	288	324	755.905.511.811.024	850.393.700.787.402	401	79996	132101	6583	2500	13515	160001	TRUE
5	25	4	20	5	400	10	true	20	312	331	818.897.637.795.276	868.766.404.199.475	401	85570	134433	6572	2500	14519	160001	TRUE
5	25	4	20	5	400	10	true	20	263	304	690.288.713.910.761	797.900.262.467.192	401	76930	131429	6534	2500	13054	160001	TRUE
5	25	4	20	5	400	10	true	20	308	346	808.398.950.131.234	908.136.482.939.633	401	87097	133075	6626	2500	15361	160001	TRUE
5	25	4	20	5	400	10	true	20	341	354	89.501.312.335.958	929.133.858.267.717	401	88447	133944	6583	2500	15655	160001	TRUE
5	25	4	20	5	400	10	false	20	380	380	99.737.532.808.399	99.737.532.808.399	401	110730	136369	6950	2500	10298	160001	TRUE
5	25	4	20	5	400	10	false	20	376	380	986.876.640.419.948	99.737.532.808.399	401	115830	137655	6954	2500	9992	160001	TRUE
5	25	4	20	5	400	10	false	20	380	380	99.737.532.808.399	99.737.532.808.399	401	117232	139446	6878	2500	10021	160001	TRUE
5	25	4	20	5	400	10	false	20	372	380	976.377.952.755.905	99.737.532.808.399	401	112513	138483	6906	2500	10001	160001	TRUE
5	25	4	20	5	400	10	false	20	372	371	976.377.952.755.905	973.753.280.839.895	401	116959	139750	6893	2500	10172	160001	TRUE
5	25	4	20	5	400	30	true	20	268	291	703.412.073.490.814	763.779.527.559.055	401	43586	73545	3697	2500	6919	160001	TRUE
5	25	4	20	5	400	30	true	20	276	325	724.409.448.818.898	853.018.372.703.412	401	44169	73067	3715	2500	7675	160001	TRUE
5	25	4	20	5	400	30	true	20	292	298	766.404.199.475.066	782.152.230.971.129	401	44203	73893	3595	2500	7417	160001	TRUE
5	25	4	20	5	400	30	true	20	200	200	5.249.343.832.021	5.249.343.832.021	401	38728	73306	3618	2500	6270	160001	TRUE
5	25	4	20	5	400	30	true	20	197	212	517.060.367.454.068	556.430.446.194.226	401	38267	73085	3655	2500	6333	160001	TRUE
5	25	4	20	5	400	30	false	20	376	380	986.876.640.419.948	99.737.532.808.399	401	66830	80798	4077	2500	5252	160001	TRUE
5	25	4	20	5	400	30	false	20	380	380	99.737.532.808.399	99.737.532.808.399	401	66531	80263	4068	2500	4872	160001	TRUE
5	25	4	20	5	400	30	false	20	348	364	913.385.826.771.654	955.380.577.427.822	401	66764	80594	3992	2500	4199	160001	TRUE
5	25	4	20	5	400	30	false	20	380	380	99.737.532.808.399	99.737.532.808.399	401	68758	80672	4083	2500	4815	160001	TRUE
5	25	4	20	5	400	30	false	20	376	380	986.876.640.419.948	99.737.532.808.399	401	67634	81282	3988	2500	4867	160001	TRUE
5	25	4	20	5	600	10	true	20	284	302	745.406.824.146.982	792.650.918.635.171	401	90739	148648	7413	2500	17590	240001	TRUE
5	25	4	20	5	600	10	true	20	272	299	713.910.761.154.856	784.776.902.887.139	401	89969	148967	7405	2500	15457	240001	TRUE
5	25	4	20	5	600	10	true	20	320	336	83.989.501.312.336	881.889.763.779.528	401	92611	148358	7426	2500	18773	240001	TRUE
5	25	4	20	5	600	10	true	20	252	260	661.417.322.834.646	68.241.469.816.273	401	83229	147208	7387	2500	16479	240001	TRUE
5	25	4	20	5	600	10	true	20	200	216	5.249.343.832.021	566.929.133.858.268	401	76702	150057	7312	2500	13483	240001	TRUE
5	25	4	20	5	600	10	false	20	376	380	986.876.640.419.948	99.737.532.808.399	401	125253	149913	7591	2500	12290	240001	TRUE
5	25	4	20	5	600	10	false	20	368	380	965.879.265.091.863	99.737.532.808.399	401	122592	150753	7586	2500	11191	240001	TRUE
5	25	4	20	5	600	10	false	20	376	378	986.876.640.419.948	992.125.984.251.969	401	129553	152695	7600	2500	11126	240001	TRUE
5	25	4	20	5	600	10	false	20	380	380	99.737.532.808.399	99.737.532.808.399	401	127433	151409	7607	2500	11585	240001	TRUE
5	25	4	20	5	600	10	false	20	356	374	934.383.202.099.738	981.627.296.587.926	401	121949	150848	7580	2500	11842	240001	TRUE
5	25	4	20	5	600	30	true	20	179	191	469.816.272.965.879	501.312.335.958.005	401	48077	94424	4689	2500	8231	240001	FALSE
5	25	4	20	5	600	30	true	20	296	334	776.902.887.139.108	876.640.419.947.506	401	59884	96036	4773	2500	11304	240001	TRUE
5	25	4	20	5	600	30	true	20	264	298	692.913.385.826.772	782.152.230.971.129	401	53592	94571	4777	2500	9671	240001	TRUE
5	25	4	20	5	600	30	true	20	220	240	57.742.782.152.231	62.992.125.984.252	401	51339	94752	4740	2500	9187	240001	TRUE
5	25	4	20	5	600	30	true	20	168	182	440.944.881.889.764	477.690.288.713.911	401	47967	95073	4753	2500	8652	240001	FALSE
5	25	4	20	5	600	30	false	20	376	380	986.876.640.419.948	99.737.532.808.399	401	86987	103069	5027	2500	7361	240001	TRUE
5	25	4	20	5	600	30	false	20	368	371	965.879.265.091.863	973.753.280.839.895	401	84292	101652	5109	2500	6839	240001	TRUE
5	25	4	20	5	600	30	false	20	380	380	99.737.532.808.399	99.737.532.808.399	401	87513	102566	5082	2500	7236	240001	TRUE
5	25	4	20	5	600	30	false	20	380	380	99.737.532.808.399	99.737.532.808.399	401	86957	100966	5150	2500	6559	240001	TRUE
5	25	4	20	5	600	30	false	20	380	380	99.737.532.808.399	99.737.532.808.399	401	88940	102214	5090	2500	7351	240001	TRUE
5	25	4	20	5	800	10	true	20	259	255	679.790.026.246.719	669.291.338.582.677	401	84751	154353	7754	2500	16200	320001	TRUE
5	25	4	20	5	800	10	true	20	325	340	853.018.372.703.412	89.238.845.144.357	401	94839	155316	7750	2500	19406	320001	TRUE
5	25	4	20	5	800	10	true	20	92	113	241.469.816.272.966	296.587.926.509.186	401	64186	155168	7669	2500	11543	320001	FALSE
5	25	4	20	5	800	10	true	20	179	176	469.816.272.965.879	461.942.257.217.848	401	74966	155627	7715	2500	14350	320001	FALSE
5	25	4	20	5	800	10	true	20	159	193	417.322.834.645.669	506.561.679.790.026	401	77183	153008	7733	2500	14262	320001	FALSE
5	25	4	20	5	800	10	false	20	372	379	976.377.952.755.905	994.750.656.167.979	401	126763	158278	7846	2500	13032	320001	TRUE
5	25	4	20	5	800	10	false	20	376	380	986.876.640.419.948	99.737.532.808.399	401	132944	158935	7833	2500	13461	320001	TRUE
5	25	4	20	5	800	10	false	20	372	379	976.377.952.755.905	994.750.656.167.979	401	130069	158764	7818	2500	13347	320001	TRUE
5	25	4	20	5	800	10	false	20	356	362	934.383.202.099.738	9.501.312.335.958	401	124726	156504	7820	2500	11107	320001	TRUE
5	25	4	20	5	800	10	false	20	349	368	916.010.498.687.664	965.879.265.091.863	401	123061	158187	7821	2500	11690	320001	TRUE
5	25	4	20	5	800	30	true	20	301	334	79.002.624.671.916	876.640.419.947.506	401	68723	112264	5604	2500	13087	320001	TRUE
5	25	4	20	5	800	30	true	20	260	312	68.241.469.816.273	818.897.637.795.276	401	64430	110694	5684	2500	12619	320001	TRUE
5	25	4	20	5	800	30	true	20	180	212	47.244.094.488.189	556.430.446.194.226	401	55600	109911	5562	2500	11110	320001	FALSE
5	25	4	20	5	800	30	true	20	324	353	850.393.700.787.402	926.509.186.351.706	401	72209	113729	5591	2500	14533	320001	TRUE
5	25	4	20	5	800	30	true	20	213	229	559.055.118.110.236	601.049.868.766.404	401	56813	111872	5546	2500	12148	320001	TRUE
5	25	4	20	5	800	30	false	20	380	380	99.737.532.808.399	99.737.532.808.399	401	103849	119964	5911	2500	8538	320001	TRUE
5	25	4	20	5	800	30	false	20	380	380	99.737.532.808.399	99.737.532.808.399	401	100070	120061	5977	2500	9164	320001	TRUE
5	25	4	20	5	800	30	false	20	380	380	99.737.532.808.399	99.737.532.808.399	401	99869	118856	5963	2500	8855	320001	TRUE
5	25	4	20	5	800	30	false	20	377	380	989.501.312.335.958	99.737.532.808.399	401	98856	118374	5991	2500	8845	320001	TRUE
5	25	4	20	10	200	10	true	20	364	371	955.380.577.427.822	973.753.280.839.895	401	74862	91977	4697	2500	4682	80001	TRUE
5	25	4	20	10	200	10	true	20	372	380	976.377.952.755.905	99.737.532.808.399	401	76577	92600	4699	2500	4437	80001	TRUE
5	25	4	20	5	800	30	false	20	376	380	986.876.640.419.948	99.737.532.808.399	401	99231	118307	5949	2500	8840	320001	TRUE
5	25	4	20	10	200	10	true	20	380	380	99.737.532.808.399	99.737.532.808.399	401	77927	93363	4622	2500	4668	80001	TRUE
5	25	4	20	10	200	10	true	20	364	380	955.380.577.427.822	99.737.532.808.399	401	81069	94476	4586	2500	4523	80001	TRUE
5	25	4	20	10	200	10	true	20	373	378	979.002.624.671.916	992.125.984.251.969	401	74282	91839	4667	2500	4476	80001	TRUE
5	25	4	20	10	200	10	false	20	376	380	986.876.640.419.948	99.737.532.808.399	401	84006	98385	4998	2500	5058	80001	TRUE
5	25	4	20	10	200	10	false	20	365	380	958.005.249.343.832	99.737.532.808.399	401	83998	99040	4987	2500	4619	80001	TRUE
5	25	4	20	10	200	10	false	20	376	380	986.876.640.419.948	99.737.532.808.399	401	87644	99701	4986	2500	5247	80001	TRUE
5	25	4	20	10	200	10	false	20	380	380	99.737.532.808.399	99.737.532.808.399	401	87588	100099	4979	2500	4855	80001	TRUE
5	25	4	20	10	200	30	true	20	313	322	821.522.309.711.286	845.144.356.955.381	401	29489	41947	2072	2500	2365	80001	TRUE
5	25	4	20	10	200	10	false	20	376	380	986.876.640.419.948	99.737.532.808.399	401	84464	98179	5118	2500	5157	80001	TRUE
5	25	4	20	10	200	30	true	20	375	380	984.251.968.503.937	99.737.532.808.399	401	31500	42210	2085	2500	2423	80001	TRUE
5	25	4	20	10	200	30	true	20	216	255	566.929.133.858.268	669.291.338.582.677	401	23522	40994	2064	2500	2288	80001	TRUE
5	25	4	20	10	200	30	true	20	332	340	871.391.076.115.486	89.238.845.144.357	401	27277	41336	2173	2500	2362	80001	TRUE
5	25	4	20	10	200	30	true	20	292	304	766.404.199.475.066	797.900.262.467.192	401	26657	41388	2121	2500	2387	80001	TRUE
5	25	4	20	10	200	30	false	20	380	380	99.737.532.808.399	99.737.532.808.399	401	38808	46786	2305	2500	1868	80001	TRUE
5	25	4	20	10	200	30	false	20	380	380	99.737.532.808.399	99.737.532.808.399	401	39580	46426	2396	2500	1736	80001	TRUE
5	25	4	20	10	200	30	false	20	368	379	965.879.265.091.863	994.750.656.167.979	401	37666	46354	2343	2500	1713	80001	TRUE
5	25	4	20	10	200	30	false	20	372	380	976.377.952.755.905	99.737.532.808.399	401	39286	46768	2336	2500	1785	80001	TRUE
5	25	4	20	10	200	30	false	20	380	380	99.737.532.808.399	99.737.532.808.399	401	39336	46710	2325	2500	1839	80001	TRUE
5	25	4	20	10	400	10	true	20	324	369	850.393.700.787.402	968.503.937.007.874	401	91256	129976	6582	2500	11430	160001	TRUE
5	25	4	20	10	400	10	true	20	356	380	934.383.202.099.738	99.737.532.808.399	401	100678	133235	6674	2500	13350	160001	TRUE
5	25	4	20	10	400	10	true	20	351	377	921.259.842.519.685	989.501.312.335.958	401	94815	132010	6627	2500	11902	160001	TRUE
5	25	4	20	10	400	10	true	20	368	379	965.879.265.091.863	994.750.656.167.979	401	95207	133237	6621	2500	12004	160001	TRUE
5	25	4	20	10	400	10	true	20	352	375	923.884.514.435.696	984.251.968.503.937	401	101057	134698	6588	2500	12625	160001	TRUE
5	25	4	20	10	400	10	false	20	365	374	958.005.249.343.832	981.627.296.587.926	401	110559	136518	6903	2500	10211	160001	TRUE
5	25	4	20	10	400	10	false	20	380	380	99.737.532.808.399	99.737.532.808.399	401	115984	140485	6838	2500	11149	160001	TRUE
5	25	4	20	10	400	10	false	20	364	380	955.380.577.427.822	99.737.532.808.399	401	112621	138715	6842	2500	10553	160001	TRUE
5	25	4	20	10	400	10	false	20	380	380	99.737.532.808.399	99.737.532.808.399	401	111169	136320	6939	2500	10611	160001	TRUE
5	25	4	20	10	400	10	false	20	380	380	99.737.532.808.399	99.737.532.808.399	401	113371	138456	6891	2500	11143	160001	TRUE
5	25	4	20	10	400	30	true	20	352	374	923.884.514.435.696	981.627.296.587.926	401	54618	72737	3563	2500	5398	160001	TRUE
5	25	4	20	10	400	30	true	20	364	375	955.380.577.427.822	984.251.968.503.937	401	57515	72842	3648	2500	5395	160001	TRUE
5	25	4	20	10	400	30	true	20	301	335	79.002.624.671.916	879.265.091.863.517	401	50360	72020	3442	2500	4787	160001	TRUE
5	25	4	20	10	400	30	true	20	372	376	976.377.952.755.905	986.876.640.419.948	401	56737	72922	3593	2500	5190	160001	TRUE
5	25	4	20	10	400	30	true	20	336	362	881.889.763.779.528	9.501.312.335.958	401	53242	72208	3604	2500	5042	160001	TRUE
5	25	4	20	10	400	30	false	20	377	380	989.501.312.335.958	99.737.532.808.399	401	68077	78903	4002	2500	4033	160001	TRUE
5	25	4	20	10	400	30	false	20	380	380	99.737.532.808.399	99.737.532.808.399	401	67615	79204	3976	2500	4002	160001	TRUE
5	25	4	20	10	400	30	false	20	376	380	986.876.640.419.948	99.737.532.808.399	401	69089	80240	3975	2500	4347	160001	TRUE
5	25	4	20	10	400	30	false	20	376	380	986.876.640.419.948	99.737.532.808.399	401	69786	80325	3921	2500	4329	160001	TRUE
5	25	4	20	10	400	30	false	20	380	380	99.737.532.808.399	99.737.532.808.399	401	68969	79903	4008	2500	4460	160001	TRUE
5	25	4	20	10	600	10	true	20	301	350	79.002.624.671.916	918.635.170.603.675	401	94771	149811	7358	2500	15192	240001	TRUE
5	25	4	20	10	600	10	true	20	359	363	942.257.217.847.769	952.755.905.511.811	401	99927	148132	7409	2500	17569	240001	TRUE
5	25	4	20	10	600	10	true	20	316	338	829.396.325.459.318	887.139.107.611.549	401	90017	146064	7400	2500	15536	240001	TRUE
5	25	4	20	10	600	10	true	20	304	337	797.900.262.467.192	884.514.435.695.538	401	92693	149278	7345	2500	15000	240001	TRUE
5	25	4	20	10	600	10	true	20	300	330	78.740.157.480.315	866.141.732.283.465	401	95883	147793	7438	2500	16736	240001	TRUE
5	25	4	20	10	600	10	false	20	376	380	986.876.640.419.948	99.737.532.808.399	401	120290	153661	7543	2500	14554	240001	TRUE
5	25	4	20	10	600	10	false	20	376	379	986.876.640.419.948	994.750.656.167.979	401	121682	151317	7603	2500	13050	240001	TRUE
5	25	4	20	10	600	10	false	20	380	380	99.737.532.808.399	99.737.532.808.399	401	124116	152837	7612	2500	15025	240001	TRUE
5	25	4	20	10	600	10	false	20	348	375	913.385.826.771.654	984.251.968.503.937	401	110534	149712	7542	2500	13524	240001	TRUE
5	25	4	20	10	600	10	false	20	348	376	913.385.826.771.654	986.876.640.419.948	401	107767	149478	7523	2500	12822	240001	TRUE
5	25	4	20	10	600	30	true	20	368	374	965.879.265.091.863	981.627.296.587.926	401	71301	94185	4752	2500	7870	240001	TRUE
5	25	4	20	10	600	30	true	20	356	367	934.383.202.099.738	963.254.593.175.853	401	69043	94394	4675	2500	7809	240001	TRUE
5	25	4	20	10	600	30	true	20	372	380	976.377.952.755.905	99.737.532.808.399	401	78250	96421	4790	2500	8283	240001	TRUE
5	25	4	20	10	600	30	true	20	348	367	913.385.826.771.654	963.254.593.175.853	401	72112	94991	4696	2500	7700	240001	TRUE
5	25	4	20	10	600	30	true	20	364	379	955.380.577.427.822	994.750.656.167.979	401	72310	94155	4795	2500	7807	240001	TRUE
5	25	4	20	10	600	30	false	20	376	380	986.876.640.419.948	99.737.532.808.399	401	85521	100544	5027	2500	6121	240001	TRUE
5	25	4	20	10	600	30	false	20	372	380	976.377.952.755.905	99.737.532.808.399	401	85369	100832	5043	2500	6252	240001	TRUE
5	25	4	20	10	600	30	false	20	380	380	99.737.532.808.399	99.737.532.808.399	401	87584	101203	5119	2500	6215	240001	TRUE
5	25	4	20	10	600	30	false	20	376	380	986.876.640.419.948	99.737.532.808.399	401	86319	101349	5091	2500	6834	240001	TRUE
5	25	4	20	10	600	30	false	20	376	380	986.876.640.419.948	99.737.532.808.399	401	84926	101233	5046	2500	6601	240001	TRUE
5	25	4	20	10	800	10	true	20	236	261	619.422.572.178.478	68.503.937.007.874	401	88162	153872	7738	2500	15823	320001	TRUE
5	25	4	20	10	800	10	true	20	251	285	658.792.650.918.635	748.031.496.062.992	401	89255	155152	7738	2500	15309	320001	TRUE
5	25	4	20	10	800	10	true	20	239	263	627.296.587.926.509	690.288.713.910.761	401	86332	155105	7757	2500	16048	320001	TRUE
5	25	4	20	10	800	10	true	20	239	270	627.296.587.926.509	708.661.417.322.835	401	90492	156454	7719	2500	16046	320001	TRUE
5	25	4	20	10	800	10	true	20	253	285	664.041.994.750.656	748.031.496.062.992	401	90792	157262	7724	2500	16420	320001	TRUE
5	25	4	20	10	800	10	false	20	300	352	78.740.157.480.315	923.884.514.435.696	401	107500	156064	7827	2500	12446	320001	TRUE
5	25	4	20	10	800	10	false	20	365	371	958.005.249.343.832	973.753.280.839.895	401	119586	154815	7851	2500	15882	320001	TRUE
5	25	4	20	10	800	10	false	20	349	369	916.010.498.687.664	968.503.937.007.874	401	114391	154082	7848	2500	14506	320001	TRUE
5	25	4	20	10	800	10	false	20	360	380	94.488.188.976.378	99.737.532.808.399	401	121906	161162	7812	2500	15892	320001	TRUE
5	25	4	20	10	800	10	false	20	364	380	955.380.577.427.822	99.737.532.808.399	401	122735	157855	7860	2500	16361	320001	TRUE
5	25	4	20	10	800	30	true	20	348	372	913.385.826.771.654	976.377.952.755.905	401	79080	110530	5528	2500	10470	320001	TRUE
5	25	4	20	10	800	30	true	20	360	380	94.488.188.976.378	99.737.532.808.399	401	79653	110206	5605	2500	10557	320001	TRUE
5	25	4	20	10	800	30	true	20	356	380	934.383.202.099.738	99.737.532.808.399	401	84655	111684	5580	2500	10758	320001	TRUE
5	25	4	20	10	800	30	true	20	352	372	923.884.514.435.696	976.377.952.755.905	401	83526	112188	5496	2500	10074	320001	TRUE
5	25	4	20	10	800	30	true	20	380	380	99.737.532.808.399	99.737.532.808.399	401	87724	111600	5647	2500	11662	320001	TRUE
5	25	4	20	10	800	30	false	20	380	380	99.737.532.808.399	99.737.532.808.399	401	100962	119129	5968	2500	9530	320001	TRUE
5	25	4	20	10	800	30	false	20	380	380	99.737.532.808.399	99.737.532.808.399	401	100721	119673	5895	2500	9777	320001	TRUE
5	25	4	20	10	800	30	false	20	376	380	986.876.640.419.948	99.737.532.808.399	401	99647	119405	5863	2500	8708	320001	TRUE
5	25	4	20	10	800	30	false	20	372	380	976.377.952.755.905	99.737.532.808.399	401	99295	118319	5877	2500	8481	320001	TRUE
5	25	4	20	15	200	10	true	20	380	380	99.737.532.808.399	99.737.532.808.399	401	80748	91918	4536	2500	2818	80001	TRUE
5	25	4	20	15	200	10	true	20	380	380	99.737.532.808.399	99.737.532.808.399	401	82145	92482	4520	2500	2528	80001	TRUE
5	25	4	20	15	200	10	true	20	380	380	99.737.532.808.399	99.737.532.808.399	401	79235	90994	4586	2500	2773	80001	TRUE
5	25	4	20	15	200	10	true	20	380	380	99.737.532.808.399	99.737.532.808.399	401	79971	91056	4712	2500	2608	80001	TRUE
5	25	4	20	10	800	30	false	20	360	368	94.488.188.976.378	965.879.265.091.863	401	96623	117026	5888	2500	8848	320001	TRUE
5	25	4	20	15	200	10	true	20	380	380	99.737.532.808.399	99.737.532.808.399	401	79429	90894	4599	2500	3115	80001	TRUE
5	25	4	20	15	200	10	false	20	380	380	99.737.532.808.399	99.737.532.808.399	401	89247	99261	4917	2500	3686	80001	TRUE
5	25	4	20	15	200	10	false	20	376	380	986.876.640.419.948	99.737.532.808.399	401	84304	97176	4928	2500	3593	80001	TRUE
5	25	4	20	15	200	10	false	20	380	380	99.737.532.808.399	99.737.532.808.399	401	90238	100111	4920	2500	3796	80001	TRUE
5	25	4	20	15	200	10	false	20	380	380	99.737.532.808.399	99.737.532.808.399	401	89508	98085	4964	2500	3396	80001	TRUE
5	25	4	20	15	200	10	false	20	380	380	99.737.532.808.399	99.737.532.808.399	401	90324	99408	5000	2500	3567	80001	TRUE
5	25	4	20	15	200	30	true	20	348	349	913.385.826.771.654	916.010.498.687.664	401	31472	40714	1999	2500	1279	80001	TRUE
5	25	4	20	15	200	30	true	20	376	380	986.876.640.419.948	99.737.532.808.399	401	33710	41131	2050	2500	1159	80001	TRUE
5	25	4	20	15	200	30	true	20	380	380	99.737.532.808.399	99.737.532.808.399	401	33584	41024	2080	2500	1129	80001	TRUE
5	25	4	20	15	200	30	true	20	380	380	99.737.532.808.399	99.737.532.808.399	401	34133	41332	2061	2500	1081	80001	TRUE
5	25	4	20	15	200	30	true	20	372	380	976.377.952.755.905	99.737.532.808.399	401	33651	41116	2083	2500	1205	80001	TRUE
5	25	4	20	15	200	30	false	20	380	380	99.737.532.808.399	99.737.532.808.399	401	39767	45812	2287	2500	1123	80001	TRUE
5	25	4	20	15	200	30	false	20	380	380	99.737.532.808.399	99.737.532.808.399	401	39236	45617	2363	2500	1187	80001	TRUE
5	25	4	20	15	200	30	false	20	380	380	99.737.532.808.399	99.737.532.808.399	401	38671	45499	2312	2500	1181	80001	TRUE
5	25	4	20	15	200	30	false	20	380	380	99.737.532.808.399	99.737.532.808.399	401	40689	45872	2333	2500	1245	80001	TRUE
5	25	4	20	15	200	30	false	20	376	380	986.876.640.419.948	99.737.532.808.399	401	39301	45727	2250	2500	1051	80001	TRUE
5	25	4	20	15	400	10	true	20	368	380	965.879.265.091.863	99.737.532.808.399	401	106391	133148	6512	2500	10545	160001	TRUE
5	25	4	20	15	400	10	true	20	380	380	99.737.532.808.399	99.737.532.808.399	401	106839	133422	6560	2500	11190	160001	TRUE
5	25	4	20	15	400	10	true	20	360	367	94.488.188.976.378	963.254.593.175.853	401	98966	131164	6521	2500	9263	160001	TRUE
5	25	4	20	15	400	10	true	20	352	376	923.884.514.435.696	986.876.640.419.948	401	98572	131429	6523	2500	10136	160001	TRUE
5	25	4	20	15	400	10	true	20	348	370	913.385.826.771.654	971.128.608.923.885	401	99270	132068	6494	2500	9678	160001	TRUE
5	25	4	20	15	400	10	false	20	372	380	976.377.952.755.905	99.737.532.808.399	401	109671	136738	6797	2500	9312	160001	TRUE
5	25	4	20	15	400	10	false	20	376	380	986.876.640.419.948	99.737.532.808.399	401	109761	135289	6874	2500	9353	160001	TRUE
5	25	4	20	15	400	10	false	20	380	380	99.737.532.808.399	99.737.532.808.399	401	116634	136833	6890	2500	9487	160001	TRUE
5	25	4	20	15	400	10	false	20	364	380	955.380.577.427.822	99.737.532.808.399	401	110713	136587	6885	2500	8669	160001	TRUE
5	25	4	20	15	400	30	true	20	380	380	99.737.532.808.399	99.737.532.808.399	401	64864	73180	3611	2500	2981	160001	TRUE
5	25	4	20	15	400	10	false	20	380	380	99.737.532.808.399	99.737.532.808.399	401	116969	138199	6853	2500	9855	160001	TRUE
5	25	4	20	15	400	30	true	20	380	380	99.737.532.808.399	99.737.532.808.399	401	64651	72887	3611	2500	2919	160001	TRUE
5	25	4	20	15	400	30	true	20	380	380	99.737.532.808.399	99.737.532.808.399	401	63046	72807	3589	2500	3177	160001	TRUE
5	25	4	20	15	400	30	true	20	380	380	99.737.532.808.399	99.737.532.808.399	401	60514	71787	3650	2500	3123	160001	TRUE
5	25	4	20	15	400	30	true	20	380	380	99.737.532.808.399	99.737.532.808.399	401	61580	72150	3662	2500	3121	160001	TRUE
5	25	4	20	15	400	30	false	20	368	380	965.879.265.091.863	99.737.532.808.399	401	68422	78126	3970	2500	3122	160001	TRUE
5	25	4	20	15	400	30	false	20	380	380	99.737.532.808.399	99.737.532.808.399	401	70341	79254	3917	2500	3458	160001	TRUE
5	25	4	20	15	400	30	false	20	380	380	99.737.532.808.399	99.737.532.808.399	401	68370	78218	4012	2500	3531	160001	TRUE
5	25	4	20	15	400	30	false	20	380	380	99.737.532.808.399	99.737.532.808.399	401	69682	78893	3950	2500	3625	160001	TRUE
5	25	4	20	15	400	30	false	20	376	380	986.876.640.419.948	99.737.532.808.399	401	67531	78191	3908	2500	3348	160001	TRUE
5	25	4	20	15	600	10	true	20	332	351	871.391.076.115.486	921.259.842.519.685	401	97026	147657	7348	2500	13508	240001	TRUE
5	25	4	20	15	600	10	true	20	272	327	713.910.761.154.856	858.267.716.535.433	401	94918	147622	7334	2500	12547	240001	TRUE
5	25	4	20	15	600	10	true	20	293	350	769.028.871.391.076	918.635.170.603.675	401	94358	145631	7355	2500	13482	240001	TRUE
5	25	4	20	15	600	10	true	20	348	372	913.385.826.771.654	976.377.952.755.905	401	95209	148001	7363	2500	12714	240001	TRUE
5	25	4	20	15	600	10	true	20	380	380	99.737.532.808.399	99.737.532.808.399	401	107810	148557	7423	2500	15700	240001	TRUE
5	25	4	20	15	600	10	false	20	361	380	94.750.656.167.979	99.737.532.808.399	401	116822	151611	7532	2500	13311	240001	TRUE
5	25	4	20	15	600	10	false	20	364	379	955.380.577.427.822	994.750.656.167.979	401	117668	151476	7546	2500	13604	240001	TRUE
5	25	4	20	15	600	10	false	20	364	380	955.380.577.427.822	99.737.532.808.399	401	121049	152236	7542	2500	13179	240001	TRUE
5	25	4	20	15	600	10	false	20	376	380	986.876.640.419.948	99.737.532.808.399	401	118780	150207	7578	2500	14361	240001	TRUE
5	25	4	20	15	600	10	false	20	352	372	923.884.514.435.696	976.377.952.755.905	401	116730	149607	7568	2500	11889	240001	TRUE
5	25	4	20	15	600	30	true	20	372	380	976.377.952.755.905	99.737.532.808.399	401	81085	95556	4692	2500	4989	240001	TRUE
5	25	4	20	15	600	30	true	20	368	380	965.879.265.091.863	99.737.532.808.399	401	79806	95314	4594	2500	4963	240001	TRUE
5	25	4	20	15	600	30	true	20	380	380	99.737.532.808.399	99.737.532.808.399	401	82377	95650	4739	2500	5663	240001	TRUE
5	25	4	20	15	600	30	true	20	380	380	99.737.532.808.399	99.737.532.808.399	401	81469	94773	4806	2500	5248	240001	TRUE
5	25	4	20	15	600	30	true	20	364	379	955.380.577.427.822	994.750.656.167.979	401	77944	94334	4697	2500	4720	240001	TRUE
5	25	4	20	15	600	30	false	20	380	380	99.737.532.808.399	99.737.532.808.399	401	84900	99636	5109	2500	5853	240001	TRUE
5	25	4	20	15	600	30	false	20	376	380	986.876.640.419.948	99.737.532.808.399	401	88548	101527	5018	2500	5919	240001	TRUE
5	25	4	20	15	600	30	false	20	376	380	986.876.640.419.948	99.737.532.808.399	401	86884	100142	5071	2500	6019	240001	TRUE
5	25	4	20	15	600	30	false	20	380	380	99.737.532.808.399	99.737.532.808.399	401	88792	100713	5073	2500	5739	240001	TRUE
5	25	4	20	15	600	30	false	20	376	380	986.876.640.419.948	99.737.532.808.399	401	85260	99851	5035	2500	5869	240001	TRUE
5	25	4	20	15	800	10	true	20	281	318	73.753.280.839.895	834.645.669.291.339	401	94715	156323	7717	2500	15961	320001	TRUE
5	25	4	20	15	800	10	true	20	263	304	690.288.713.910.761	797.900.262.467.192	401	95785	156195	7730	2500	15623	320001	TRUE
5	25	4	20	15	800	10	true	20	228	265	598.425.196.850.394	695.538.057.742.782	401	84313	153451	7712	2500	12385	320001	TRUE
5	25	4	20	15	800	10	true	20	271	296	711.286.089.238.845	776.902.887.139.108	401	93187	156104	7752	2500	14636	320001	TRUE
5	25	4	20	15	800	10	false	20	328	369	860.892.388.451.444	968.503.937.007.874	401	110764	157979	7832	2500	12229	320001	TRUE
5	25	4	20	15	800	10	true	20	321	346	84.251.968.503.937	908.136.482.939.633	401	95349	153136	7764	2500	15846	320001	TRUE
5	25	4	20	15	800	10	false	20	360	371	94.488.188.976.378	973.753.280.839.895	401	114791	156618	7822	2500	14473	320001	TRUE
5	25	4	20	15	800	10	false	20	368	374	965.879.265.091.863	981.627.296.587.926	401	124594	157431	7816	2500	15592	320001	TRUE
5	25	4	20	15	800	10	false	20	367	380	963.254.593.175.853	99.737.532.808.399	401	118869	156862	7833	2500	14823	320001	TRUE
5	25	4	20	15	800	10	false	20	360	374	94.488.188.976.378	981.627.296.587.926	401	124196	158505	7836	2500	14933	320001	TRUE
5	25	4	20	15	800	30	true	20	376	380	986.876.640.419.948	99.737.532.808.399	401	94695	111919	5653	2500	8029	320001	TRUE
5	25	4	20	15	800	30	true	20	376	380	986.876.640.419.948	99.737.532.808.399	401	92638	112063	5541	2500	7790	320001	TRUE
5	25	4	20	15	800	30	true	20	368	379	965.879.265.091.863	994.750.656.167.979	401	90614	110616	5582	2500	7375	320001	TRUE
5	25	4	20	15	800	30	true	20	380	380	99.737.532.808.399	99.737.532.808.399	401	93596	112437	5580	2500	8158	320001	TRUE
5	25	4	20	15	800	30	true	20	373	379	979.002.624.671.916	994.750.656.167.979	401	95004	112011	5599	2500	8208	320001	TRUE
5	25	4	20	15	800	30	false	20	380	380	99.737.532.808.399	99.737.532.808.399	401	102733	118632	5930	2500	8368	320001	TRUE
5	25	4	20	15	800	30	false	20	376	380	986.876.640.419.948	99.737.532.808.399	401	98867	116678	5927	2500	7809	320001	TRUE
5	25	4	20	15	800	30	false	20	380	380	99.737.532.808.399	99.737.532.808.399	401	100462	117480	5964	2500	9058	320001	TRUE
5	25	4	20	15	800	30	false	20	380	380	99.737.532.808.399	99.737.532.808.399	401	103662	118308	5942	2500	7998	320001	TRUE
5	25	4	20	20	200	10	true	20	380	380	99.737.532.808.399	99.737.532.808.399	401	81954	90323	4517	2500	1555	80001	TRUE
5	25	4	20	20	200	10	true	20	380	380	99.737.532.808.399	99.737.532.808.399	401	80559	90049	4466	2500	1724	80001	TRUE
5	25	4	20	20	200	10	true	20	380	380	99.737.532.808.399	99.737.532.808.399	401	79543	89908	4455	2500	1823	80001	TRUE
5	25	4	20	15	800	30	false	20	376	380	986.876.640.419.948	99.737.532.808.399	401	100197	118044	5827	2500	7161	320001	TRUE
5	25	4	20	20	200	10	true	20	380	380	99.737.532.808.399	99.737.532.808.399	401	79543	89253	4492	2500	1489	80001	TRUE
5	25	4	20	20	200	10	true	20	373	380	979.002.624.671.916	99.737.532.808.399	401	77139	88497	4481	2500	1692	80001	TRUE
5	25	4	20	20	200	10	false	20	380	380	99.737.532.808.399	99.737.532.808.399	401	86597	96707	4836	2500	2756	80001	TRUE
5	25	4	20	20	200	10	false	20	380	380	99.737.532.808.399	99.737.532.808.399	401	86598	96577	4825	2500	2682	80001	TRUE
5	25	4	20	20	200	10	false	20	380	380	99.737.532.808.399	99.737.532.808.399	401	87829	96172	4901	2500	2704	80001	TRUE
5	25	4	20	20	200	10	false	20	380	380	99.737.532.808.399	99.737.532.808.399	401	89042	97252	4761	2500	2441	80001	TRUE
5	25	4	20	20	200	10	false	20	380	380	99.737.532.808.399	99.737.532.808.399	401	88033	96217	4904	2500	2535	80001	TRUE
5	25	4	20	20	200	30	true	20	380	380	99.737.532.808.399	99.737.532.808.399	401	34013	40166	2028	2500	615	80001	TRUE
5	25	4	20	20	200	30	true	20	380	380	99.737.532.808.399	99.737.532.808.399	401	33701	39933	2088	2500	671	80001	TRUE
5	25	4	20	20	200	30	true	20	372	380	976.377.952.755.905	99.737.532.808.399	401	32187	39672	1937	2500	593	80001	TRUE
5	25	4	20	20	200	30	true	20	376	380	986.876.640.419.948	99.737.532.808.399	401	33949	40048	2034	2500	558	80001	TRUE
5	25	4	20	20	200	30	true	20	376	380	986.876.640.419.948	99.737.532.808.399	401	33113	40071	1943	2500	628	80001	TRUE
5	25	4	20	20	200	30	false	20	377	380	989.501.312.335.958	99.737.532.808.399	401	39228	44629	2212	2500	776	80001	TRUE
5	25	4	20	20	200	30	false	20	380	380	99.737.532.808.399	99.737.532.808.399	401	39676	45007	2209	2500	860	80001	TRUE
5	25	4	20	20	200	30	false	20	380	380	99.737.532.808.399	99.737.532.808.399	401	40229	44805	2330	2500	867	80001	TRUE
5	25	4	20	20	200	30	false	20	380	380	99.737.532.808.399	99.737.532.808.399	401	39639	44606	2300	2500	839	80001	TRUE
5	25	4	20	20	200	30	false	20	380	380	99.737.532.808.399	99.737.532.808.399	401	40598	45181	2271	2500	835	80001	TRUE
5	25	4	20	20	400	10	true	20	371	380	973.753.280.839.895	99.737.532.808.399	401	99883	130680	6488	2500	8818	160001	TRUE
5	25	4	20	20	400	10	true	20	352	372	923.884.514.435.696	976.377.952.755.905	401	99356	130082	6527	2500	8176	160001	TRUE
5	25	4	20	20	400	10	true	20	357	360	937.007.874.015.748	94.488.188.976.378	401	100206	128852	6540	2500	8248	160001	TRUE
5	25	4	20	20	400	10	true	20	328	362	860.892.388.451.444	9.501.312.335.958	401	90007	127383	6504	2500	7254	160001	TRUE
5	25	4	20	20	400	10	true	20	380	380	99.737.532.808.399	99.737.532.808.399	401	101915	130003	6547	2500	8203	160001	TRUE
5	25	4	20	20	400	10	false	20	376	380	986.876.640.419.948	99.737.532.808.399	401	113594	135995	6817	2500	9058	160001	TRUE
5	25	4	20	20	400	10	false	20	380	380	99.737.532.808.399	99.737.532.808.399	401	113345	136089	6851	2500	9368	160001	TRUE
5	25	4	20	20	400	10	false	20	356	380	934.383.202.099.738	99.737.532.808.399	401	107452	134343	6819	2500	8224	160001	TRUE
5	25	4	20	20	400	10	false	20	380	380	99.737.532.808.399	99.737.532.808.399	401	113644	135552	6850	2500	8263	160001	TRUE
5	25	4	20	20	400	10	false	20	372	380	976.377.952.755.905	99.737.532.808.399	401	116547	135503	6854	2500	8514	160001	TRUE
5	25	4	20	20	400	30	true	20	380	380	99.737.532.808.399	99.737.532.808.399	401	62358	71158	3615	2500	2157	160001	TRUE
5	25	4	20	20	400	30	true	20	380	380	99.737.532.808.399	99.737.532.808.399	401	60670	70903	3502	2500	1992	160001	TRUE
5	25	4	20	20	400	30	true	20	380	380	99.737.532.808.399	99.737.532.808.399	401	63841	71778	3589	2500	2141	160001	TRUE
5	25	4	20	20	400	30	true	20	380	380	99.737.532.808.399	99.737.532.808.399	401	63053	71412	3580	2500	2174	160001	TRUE
5	25	4	20	20	400	30	true	20	380	380	99.737.532.808.399	99.737.532.808.399	401	64298	71839	3574	2500	2026	160001	TRUE
5	25	4	20	20	400	30	false	20	380	380	99.737.532.808.399	99.737.532.808.399	401	71008	78703	3874	2500	3164	160001	TRUE
5	25	4	20	20	400	30	false	20	380	380	99.737.532.808.399	99.737.532.808.399	401	70688	78793	3849	2500	2970	160001	TRUE
5	25	4	20	20	400	30	false	20	380	380	99.737.532.808.399	99.737.532.808.399	401	67653	77182	3963	2500	3218	160001	TRUE
5	25	4	20	20	400	30	false	20	380	380	99.737.532.808.399	99.737.532.808.399	401	67869	77604	3919	2500	3188	160001	TRUE
5	25	4	20	20	400	30	false	20	380	380	99.737.532.808.399	99.737.532.808.399	401	68828	78130	3894	2500	3151	160001	TRUE
5	25	4	20	20	600	10	true	20	272	328	713.910.761.154.856	860.892.388.451.444	401	91080	146605	7310	2500	11983	240001	TRUE
5	25	4	20	20	600	10	true	20	328	360	860.892.388.451.444	94.488.188.976.378	401	100845	149637	7357	2500	14411	240001	TRUE
5	25	4	20	20	600	10	true	20	324	351	850.393.700.787.402	921.259.842.519.685	401	100639	147332	7400	2500	13562	240001	TRUE
5	25	4	20	20	600	10	true	20	271	330	711.286.089.238.845	866.141.732.283.465	401	91680	147465	7343	2500	11582	240001	TRUE
5	25	4	20	20	600	10	true	20	316	329	829.396.325.459.318	863.517.060.367.454	401	98032	148238	7342	2500	13333	240001	TRUE
5	25	4	20	20	600	10	false	20	357	377	937.007.874.015.748	989.501.312.335.958	401	113990	152780	7535	2500	12181	240001	TRUE
5	25	4	20	20	600	10	false	20	368	380	965.879.265.091.863	99.737.532.808.399	401	116288	151105	7554	2500	12263	240001	TRUE
5	25	4	20	20	600	10	false	20	351	375	921.259.842.519.685	984.251.968.503.937	401	116276	153370	7496	2500	12227	240001	TRUE
5	25	4	20	20	600	10	false	20	349	367	916.010.498.687.664	963.254.593.175.853	401	113829	151735	7529	2500	12362	240001	TRUE
5	25	4	20	20	600	10	false	20	356	377	934.383.202.099.738	989.501.312.335.958	401	114878	152229	7516	2500	11776	240001	TRUE
5	25	4	20	20	600	30	true	20	380	380	99.737.532.808.399	99.737.532.808.399	401	83067	94177	4713	2500	4017	240001	TRUE
5	25	4	20	20	600	30	true	20	376	380	986.876.640.419.948	99.737.532.808.399	401	80637	93172	4784	2500	4141	240001	TRUE
5	25	4	20	20	600	30	true	20	380	380	99.737.532.808.399	99.737.532.808.399	401	82706	94394	4780	2500	4502	240001	TRUE
5	25	4	20	20	600	30	true	20	376	380	986.876.640.419.948	99.737.532.808.399	401	84253	95007	4723	2500	3882	240001	TRUE
5	25	4	20	20	600	30	true	20	380	380	99.737.532.808.399	99.737.532.808.399	401	81508	93955	4740	2500	4065	240001	TRUE
5	25	4	20	20	600	30	false	20	380	380	99.737.532.808.399	99.737.532.808.399	401	91369	101919	5011	2500	5359	240001	TRUE
5	25	4	20	20	600	30	false	20	380	380	99.737.532.808.399	99.737.532.808.399	401	89164	101140	5008	2500	5268	240001	TRUE
5	25	4	20	20	600	30	false	20	380	380	99.737.532.808.399	99.737.532.808.399	401	85538	99029	5095	2500	5072	240001	TRUE
5	25	4	20	20	600	30	false	20	372	380	976.377.952.755.905	99.737.532.808.399	401	85560	99568	5047	2500	5482	240001	TRUE
5	25	4	20	20	600	30	false	20	380	380	99.737.532.808.399	99.737.532.808.399	401	86655	100587	5045	2500	5216	240001	TRUE
5	25	4	20	20	800	10	true	20	296	327	776.902.887.139.108	858.267.716.535.433	401	97961	156445	7728	2500	15516	320001	TRUE
5	25	4	20	20	800	10	true	20	308	340	808.398.950.131.234	89.238.845.144.357	401	96268	154201	7730	2500	15295	320001	TRUE
5	25	4	20	20	800	10	true	20	364	377	955.380.577.427.822	989.501.312.335.958	401	106434	155749	7751	2500	17206	320001	TRUE
5	25	4	20	20	800	10	true	20	324	345	850.393.700.787.402	905.511.811.023.622	401	96543	153324	7744	2500	15847	320001	TRUE
5	25	4	20	20	800	10	true	20	251	279	658.792.650.918.635	732.283.464.566.929	401	88792	155310	7708	2500	13510	320001	TRUE
5	25	4	20	20	800	10	false	20	380	380	99.737.532.808.399	99.737.532.808.399	401	122344	158093	7846	2500	14617	320001	TRUE
5	25	4	20	20	800	10	false	20	368	371	965.879.265.091.863	973.753.280.839.895	401	114844	154795	7831	2500	13374	320001	TRUE
5	25	4	20	20	800	10	false	20	368	378	965.879.265.091.863	992.125.984.251.969	401	123476	157648	7813	2500	14661	320001	TRUE
5	25	4	20	20	800	10	false	20	368	380	965.879.265.091.863	99.737.532.808.399	401	120205	157268	7820	2500	14568	320001	TRUE
5	25	4	20	20	800	10	false	20	380	380	99.737.532.808.399	99.737.532.808.399	401	120376	156175	7840	2500	14576	320001	TRUE
5	25	4	20	20	800	30	true	20	380	380	99.737.532.808.399	99.737.532.808.399	401	96041	111787	5609	2500	6601	320001	TRUE
5	25	4	20	20	800	30	true	20	376	380	986.876.640.419.948	99.737.532.808.399	401	91048	109680	5590	2500	6295	320001	TRUE
5	25	4	20	20	800	30	true	20	380	380	99.737.532.808.399	99.737.532.808.399	401	93658	110443	5602	2500	6682	320001	TRUE
5	25	4	20	20	800	30	true	20	372	380	976.377.952.755.905	99.737.532.808.399	401	95364	110992	5572	2500	6414	320001	TRUE
5	25	4	20	20	800	30	true	20	380	380	99.737.532.808.399	99.737.532.808.399	401	95478	111881	5585	2500	7169	320001	TRUE
5	25	4	20	20	800	30	false	20	364	380	955.380.577.427.822	99.737.532.808.399	401	95233	115886	5857	2500	7399	320001	TRUE
5	25	4	20	20	800	30	false	20	380	380	99.737.532.808.399	99.737.532.808.399	401	98119	116195	5916	2500	7773	320001	TRUE
5	25	4	20	20	800	30	false	20	380	380	99.737.532.808.399	99.737.532.808.399	401	100247	116538	5901	2500	7333	320001	TRUE
5	25	4	20	20	800	30	false	20	380	380	99.737.532.808.399	99.737.532.808.399	401	104211	119524	5841	2500	7638	320001	TRUE
5	25	4	20	25	200	10	true	20	380	380	99.737.532.808.399	99.737.532.808.399	401	81182	88161	4424	2500	988	80001	TRUE
5	25	4	20	25	200	10	true	20	380	380	99.737.532.808.399	99.737.532.808.399	401	78465	87407	4368	2500	1190	80001	TRUE
5	25	4	20	25	200	10	true	20	380	380	99.737.532.808.399	99.737.532.808.399	401	81179	88547	4314	2500	1088	80001	TRUE
5	25	4	20	20	800	30	false	20	380	380	99.737.532.808.399	99.737.532.808.399	401	101776	117313	5921	2500	7555	320001	TRUE
5	25	4	20	25	200	10	true	20	380	380	99.737.532.808.399	99.737.532.808.399	401	78874	87393	4368	2500	1012	80001	TRUE
5	25	4	20	25	200	10	true	20	380	380	99.737.532.808.399	99.737.532.808.399	401	76846	86585	4383	2500	1074	80001	TRUE
5	25	4	20	25	200	10	false	20	380	380	99.737.532.808.399	99.737.532.808.399	401	86200	94789	4773	2500	1788	80001	TRUE
5	25	4	20	25	200	10	false	20	380	380	99.737.532.808.399	99.737.532.808.399	401	87707	94558	4747	2500	1624	80001	TRUE
5	25	4	20	25	200	10	false	20	380	380	99.737.532.808.399	99.737.532.808.399	401	89043	95651	4752	2500	1687	80001	TRUE
5	25	4	20	25	200	10	false	20	380	380	99.737.532.808.399	99.737.532.808.399	401	88475	95003	4782	2500	1625	80001	TRUE
5	25	4	20	25	200	30	true	20	376	380	986.876.640.419.948	99.737.532.808.399	401	33665	39089	2014	2500	361	80001	TRUE
5	25	4	20	25	200	10	false	20	380	380	99.737.532.808.399	99.737.532.808.399	401	86889	95200	4769	2500	1785	80001	TRUE
5	25	4	20	25	200	30	true	20	380	380	99.737.532.808.399	99.737.532.808.399	401	35039	39424	2008	2500	341	80001	TRUE
5	25	4	20	25	200	30	true	20	377	380	989.501.312.335.958	99.737.532.808.399	401	35569	39657	1970	2500	376	80001	TRUE
5	25	4	20	25	200	30	true	20	368	380	965.879.265.091.863	99.737.532.808.399	401	32725	38935	1924	2500	401	80001	TRUE
5	25	4	20	25	200	30	true	20	380	380	99.737.532.808.399	99.737.532.808.399	401	35481	39619	1971	2500	338	80001	TRUE
5	25	4	20	25	200	30	false	20	380	380	99.737.532.808.399	99.737.532.808.399	401	39981	44141	2265	2500	637	80001	TRUE
5	25	4	20	25	200	30	false	20	380	380	99.737.532.808.399	99.737.532.808.399	401	39806	44168	2165	2500	607	80001	TRUE
5	25	4	20	25	200	30	false	20	380	380	99.737.532.808.399	99.737.532.808.399	401	37983	43590	2158	2500	600	80001	TRUE
5	25	4	20	25	200	30	false	20	380	380	99.737.532.808.399	99.737.532.808.399	401	39698	44140	2167	2500	635	80001	TRUE
5	25	4	20	25	200	30	false	20	380	380	99.737.532.808.399	99.737.532.808.399	401	40480	44381	2214	2500	629	80001	TRUE
5	25	4	20	25	400	10	true	20	376	380	986.876.640.419.948	99.737.532.808.399	401	102488	128214	6523	2500	7167	160001	TRUE
5	25	4	20	25	400	10	true	20	372	380	976.377.952.755.905	99.737.532.808.399	401	102193	129429	6485	2500	7233	160001	TRUE
5	25	4	20	25	400	10	true	20	368	375	965.879.265.091.863	984.251.968.503.937	401	105164	130453	6475	2500	6899	160001	TRUE
5	25	4	20	25	400	10	true	20	376	380	986.876.640.419.948	99.737.532.808.399	401	103818	129444	6427	2500	6719	160001	TRUE
5	25	4	20	25	400	10	true	20	372	380	976.377.952.755.905	99.737.532.808.399	401	105095	130346	6471	2500	7389	160001	TRUE
5	25	4	20	25	400	10	false	20	376	380	986.876.640.419.948	99.737.532.808.399	401	117070	135410	6837	2500	7074	160001	TRUE
5	25	4	20	25	400	10	false	20	380	380	99.737.532.808.399	99.737.532.808.399	401	120549	135460	6870	2500	6746	160001	TRUE
5	25	4	20	25	400	10	false	20	368	380	965.879.265.091.863	99.737.532.808.399	401	115326	136420	6756	2500	7065	160001	TRUE
5	25	4	20	25	400	10	false	20	380	380	99.737.532.808.399	99.737.532.808.399	401	116694	137098	6773	2500	7472	160001	TRUE
5	25	4	20	25	400	10	false	20	380	380	99.737.532.808.399	99.737.532.808.399	401	115108	134677	6794	2500	6840	160001	TRUE
5	25	4	20	25	400	30	true	20	380	380	99.737.532.808.399	99.737.532.808.399	401	64793	71486	3496	2500	1650	160001	TRUE
5	25	4	20	25	400	30	true	20	380	380	99.737.532.808.399	99.737.532.808.399	401	61244	70141	3519	2500	1440	160001	TRUE
5	25	4	20	25	400	30	true	20	380	380	99.737.532.808.399	99.737.532.808.399	401	64868	71073	3620	2500	1520	160001	TRUE
5	25	4	20	25	400	30	true	20	380	380	99.737.532.808.399	99.737.532.808.399	401	62353	70128	3459	2500	1430	160001	TRUE
5	25	4	20	25	400	30	true	20	380	380	99.737.532.808.399	99.737.532.808.399	401	61061	70156	3482	2500	1500	160001	TRUE
5	25	4	20	25	400	30	false	20	380	380	99.737.532.808.399	99.737.532.808.399	401	67785	76651	3838	2500	2744	160001	TRUE
5	25	4	20	25	400	30	false	20	376	380	986.876.640.419.948	99.737.532.808.399	401	68187	76947	3800	2500	2637	160001	TRUE
5	25	4	20	25	400	30	false	20	380	380	99.737.532.808.399	99.737.532.808.399	401	68377	77389	3825	2500	2900	160001	TRUE
5	25	4	20	25	400	30	false	20	380	380	99.737.532.808.399	99.737.532.808.399	401	71073	77811	3845	2500	2549	160001	TRUE
5	25	4	20	25	400	30	false	20	380	380	99.737.532.808.399	99.737.532.808.399	401	68261	76727	3820	2500	2384	160001	TRUE
5	25	4	20	25	600	10	true	20	323	347	847.769.028.871.391	910.761.154.855.643	401	97264	145285	7323	2500	10771	240001	TRUE
5	25	4	20	25	600	10	true	20	360	376	94.488.188.976.378	986.876.640.419.948	401	105525	147668	7368	2500	12712	240001	TRUE
5	25	4	20	25	600	10	true	20	324	355	850.393.700.787.402	931.758.530.183.727	401	101569	147605	7325	2500	11980	240001	TRUE
5	25	4	20	25	600	10	true	20	299	331	784.776.902.887.139	868.766.404.199.475	401	94354	146731	7322	2500	10666	240001	TRUE
5	25	4	20	25	600	10	true	20	324	364	850.393.700.787.402	955.380.577.427.822	401	99423	148623	7346	2500	11833	240001	TRUE
5	25	4	20	25	600	10	false	20	364	379	955.380.577.427.822	994.750.656.167.979	401	115738	148573	7537	2500	11193	240001	TRUE
5	25	4	20	25	600	10	false	20	356	367	934.383.202.099.738	963.254.593.175.853	401	115647	150189	7549	2500	11580	240001	TRUE
5	25	4	20	25	600	10	false	20	376	380	986.876.640.419.948	99.737.532.808.399	401	125466	149421	7568	2500	10991	240001	TRUE
5	25	4	20	25	600	10	false	20	352	370	923.884.514.435.696	971.128.608.923.885	401	117075	148872	7531	2500	9768	240001	TRUE
5	25	4	20	25	600	10	false	20	380	380	99.737.532.808.399	99.737.532.808.399	401	123778	149907	7605	2500	11614	240001	TRUE
5	25	4	20	25	600	30	true	20	376	380	986.876.640.419.948	99.737.532.808.399	401	81917	93827	4686	2500	3377	240001	TRUE
5	25	4	20	25	600	30	true	20	380	380	99.737.532.808.399	99.737.532.808.399	401	81949	94191	4632	2500	3365	240001	TRUE
5	25	4	20	25	600	30	true	20	380	380	99.737.532.808.399	99.737.532.808.399	401	86154	95079	4715	2500	3355	240001	TRUE
5	25	4	20	25	600	30	true	20	380	380	99.737.532.808.399	99.737.532.808.399	401	82759	94206	4684	2500	3298	240001	TRUE
5	25	4	20	25	600	30	true	20	380	380	99.737.532.808.399	99.737.532.808.399	401	83432	94136	4752	2500	3411	240001	TRUE
5	25	4	20	25	600	30	false	20	380	380	99.737.532.808.399	99.737.532.808.399	401	88377	100215	5008	2500	4964	240001	TRUE
5	25	4	20	25	600	30	false	20	380	380	99.737.532.808.399	99.737.532.808.399	401	88562	100622	5015	2500	4745	240001	TRUE
5	25	4	20	25	600	30	false	20	380	380	99.737.532.808.399	99.737.532.808.399	401	88937	99547	5020	2500	5013	240001	TRUE
5	25	4	20	25	600	30	false	20	380	380	99.737.532.808.399	99.737.532.808.399	401	89101	100810	4935	2500	5184	240001	TRUE
5	25	4	20	25	600	30	false	20	380	380	99.737.532.808.399	99.737.532.808.399	401	87254	99837	4991	2500	4912	240001	TRUE
5	25	4	20	25	800	10	true	20	344	352	902.887.139.107.612	923.884.514.435.696	401	100836	154394	7753	2500	14771	320001	TRUE
5	25	4	20	25	800	10	true	20	304	341	797.900.262.467.192	89.501.312.335.958	401	97126	154437	7727	2500	13252	320001	TRUE
5	25	4	20	25	800	10	true	20	273	321	716.535.433.070.866	84.251.968.503.937	401	94806	154756	7680	2500	13026	320001	TRUE
5	25	4	20	25	800	10	true	20	280	308	73.490.813.648.294	808.398.950.131.234	401	93270	153782	7700	2500	12529	320001	TRUE
5	25	4	20	25	800	10	true	20	188	217	493.438.320.209.974	569.553.805.774.278	401	80900	152773	7700	2500	9902	320001	FALSE
5	25	4	20	25	800	10	false	20	380	380	99.737.532.808.399	99.737.532.808.399	401	125772	157228	7832	2500	14515	320001	TRUE
5	25	4	20	25	800	10	false	20	332	361	871.391.076.115.486	94.750.656.167.979	401	114610	156529	7779	2500	11667	320001	TRUE
5	25	4	20	25	800	10	false	20	360	378	94.488.188.976.378	992.125.984.251.969	401	119913	155538	7816	2500	12072	320001	TRUE
5	25	4	20	25	800	10	false	20	380	380	99.737.532.808.399	99.737.532.808.399	401	122015	154990	7838	2500	13084	320001	TRUE
5	25	4	20	25	800	30	true	20	380	380	99.737.532.808.399	99.737.532.808.399	401	95934	111120	5545	2500	6060	320001	TRUE
5	25	4	20	25	800	10	false	20	324	363	850.393.700.787.402	952.755.905.511.811	401	110077	156185	7802	2500	11703	320001	TRUE
5	25	4	20	25	800	30	true	20	372	380	976.377.952.755.905	99.737.532.808.399	401	92512	109619	5550	2500	5464	320001	TRUE
5	25	4	20	25	800	30	true	20	380	380	99.737.532.808.399	99.737.532.808.399	401	92958	110238	5509	2500	5618	320001	TRUE
5	25	4	20	25	800	30	true	20	380	380	99.737.532.808.399	99.737.532.808.399	401	93730	110759	5488	2500	5522	320001	TRUE
5	25	4	20	25	800	30	true	20	380	380	99.737.532.808.399	99.737.532.808.399	401	96224	111563	5543	2500	5642	320001	TRUE
5	25	4	20	25	800	30	false	20	380	380	99.737.532.808.399	99.737.532.808.399	401	100960	118031	5824	2500	7421	320001	TRUE
5	25	4	20	25	800	30	false	20	380	380	99.737.532.808.399	99.737.532.808.399	401	104579	118935	5855	2500	7386	320001	TRUE
5	25	4	20	25	800	30	false	20	380	380	99.737.532.808.399	99.737.532.808.399	401	103020	117492	5886	2500	7174	320001	TRUE
5	25	4	20	25	800	30	false	20	380	380	99.737.532.808.399	99.737.532.808.399	401	103600	118055	5837	2500	7239	320001	TRUE
5	25	4	20	30	200	10	true	20	380	380	99.737.532.808.399	99.737.532.808.399	401	78687	86342	4193	2500	599	80001	TRUE
5	25	4	20	30	200	10	true	20	380	380	99.737.532.808.399	99.737.532.808.399	401	77944	85364	4266	2500	776	80001	TRUE
5	25	4	20	25	800	30	false	20	380	380	99.737.532.808.399	99.737.532.808.399	401	101803	118074	5825	2500	6883	320001	TRUE
5	25	4	20	30	200	10	true	20	372	380	976.377.952.755.905	99.737.532.808.399	401	72636	83587	4189	2500	734	80001	TRUE
5	25	4	20	30	200	10	true	20	380	380	99.737.532.808.399	99.737.532.808.399	401	77455	84913	4328	2500	668	80001	TRUE
5	25	4	20	30	200	10	true	20	380	380	99.737.532.808.399	99.737.532.808.399	401	76128	84726	4208	2500	769	80001	TRUE
5	25	4	20	30	200	10	false	20	380	380	99.737.532.808.399	99.737.532.808.399	401	83363	91561	4681	2500	1076	80001	TRUE
5	25	4	20	30	200	10	false	20	380	380	99.737.532.808.399	99.737.532.808.399	401	86111	92102	4674	2500	908	80001	TRUE
5	25	4	20	30	200	10	false	20	380	380	99.737.532.808.399	99.737.532.808.399	401	89040	94573	4548	2500	991	80001	TRUE
5	25	4	20	30	200	10	false	20	380	380	99.737.532.808.399	99.737.532.808.399	401	84914	91875	4681	2500	1051	80001	TRUE
5	25	4	20	30	200	30	true	20	380	380	99.737.532.808.399	99.737.532.808.399	401	33682	38112	1970	2500	253	80001	TRUE
5	25	4	20	30	200	10	false	20	380	380	99.737.532.808.399	99.737.532.808.399	401	87167	93281	4648	2500	1014	80001	TRUE
5	25	4	20	30	200	30	true	20	376	380	986.876.640.419.948	99.737.532.808.399	401	32417	37888	1872	2500	237	80001	TRUE
5	25	4	20	30	200	30	true	20	372	380	976.377.952.755.905	99.737.532.808.399	401	31736	37669	1868	2500	194	80001	TRUE
5	25	4	20	30	200	30	true	20	365	376	958.005.249.343.832	986.876.640.419.948	401	32480	38052	1844	2500	239	80001	TRUE
5	25	4	20	30	200	30	true	20	380	380	99.737.532.808.399	99.737.532.808.399	401	33918	38165	1914	2500	184	80001	TRUE
5	25	4	20	30	200	30	false	20	377	380	989.501.312.335.958	99.737.532.808.399	401	38125	43117	2128	2500	421	80001	TRUE
5	25	4	20	30	200	30	false	20	376	380	986.876.640.419.948	99.737.532.808.399	401	39372	43133	2149	2500	368	80001	TRUE
5	25	4	20	30	200	30	false	20	380	380	99.737.532.808.399	99.737.532.808.399	401	39207	43183	2102	2500	392	80001	TRUE
5	25	4	20	30	200	30	false	20	380	380	99.737.532.808.399	99.737.532.808.399	401	39490	43018	2170	2500	367	80001	TRUE
5	25	4	20	30	200	30	false	20	380	380	99.737.532.808.399	99.737.532.808.399	401	37680	42464	2141	2500	314	80001	TRUE
5	25	4	20	30	400	10	true	20	376	380	986.876.640.419.948	99.737.532.808.399	401	104509	127302	6478	2500	5591	160001	TRUE
5	25	4	20	30	400	10	true	20	377	380	989.501.312.335.958	99.737.532.808.399	401	106744	128958	6431	2500	4991	160001	TRUE
5	25	4	20	30	400	10	true	20	376	380	986.876.640.419.948	99.737.532.808.399	401	104895	128279	6457	2500	5778	160001	TRUE
5	25	4	20	30	400	10	true	20	380	380	99.737.532.808.399	99.737.532.808.399	401	111344	130500	6414	2500	5067	160001	TRUE
5	25	4	20	30	400	10	true	20	368	380	965.879.265.091.863	99.737.532.808.399	401	104761	128771	6410	2500	5209	160001	TRUE
5	25	4	20	30	400	10	false	20	380	380	99.737.532.808.399	99.737.532.808.399	401	119721	136534	6737	2500	6188	160001	TRUE
5	25	4	20	30	400	10	false	20	380	380	99.737.532.808.399	99.737.532.808.399	401	119252	134462	6798	2500	6203	160001	TRUE
5	25	4	20	30	400	10	false	20	380	380	99.737.532.808.399	99.737.532.808.399	401	117291	136032	6743	2500	6171	160001	TRUE
5	25	4	20	30	400	10	false	20	380	380	99.737.532.808.399	99.737.532.808.399	401	120801	134083	6862	2500	5397	160001	TRUE
5	25	4	20	30	400	10	false	20	380	380	99.737.532.808.399	99.737.532.808.399	401	117195	135820	6759	2500	6506	160001	TRUE
5	25	4	20	30	400	30	true	20	380	380	99.737.532.808.399	99.737.532.808.399	401	62466	69796	3483	2500	1334	160001	TRUE
5	25	4	20	30	400	30	true	20	380	380	99.737.532.808.399	99.737.532.808.399	401	64076	70089	3478	2500	1090	160001	TRUE
5	25	4	20	30	400	30	true	20	380	380	99.737.532.808.399	99.737.532.808.399	401	63356	70550	3440	2500	1230	160001	TRUE
5	25	4	20	30	400	30	true	20	380	380	99.737.532.808.399	99.737.532.808.399	401	62357	69610	3520	2500	1089	160001	TRUE
5	25	4	20	30	400	30	true	20	380	380	99.737.532.808.399	99.737.532.808.399	401	62697	70078	3457	2500	1184	160001	TRUE
5	25	4	20	30	400	30	false	20	380	380	99.737.532.808.399	99.737.532.808.399	401	69143	76189	3826	2500	2363	160001	TRUE
5	25	4	20	30	400	30	false	20	380	380	99.737.532.808.399	99.737.532.808.399	401	69485	76127	3850	2500	2417	160001	TRUE
5	25	4	20	30	400	30	false	20	380	380	99.737.532.808.399	99.737.532.808.399	401	69020	76505	3799	2500	2354	160001	TRUE
5	25	4	20	30	400	30	false	20	380	380	99.737.532.808.399	99.737.532.808.399	401	68487	76677	3756	2500	2524	160001	TRUE
5	25	4	20	30	400	30	false	20	376	380	986.876.640.419.948	99.737.532.808.399	401	65847	75225	3774	2500	2278	160001	TRUE
5	25	4	20	30	600	10	true	20	324	358	850.393.700.787.402	939.632.545.931.758	401	102916	147331	7316	2500	10207	240001	TRUE
5	25	4	20	30	600	10	true	20	336	346	881.889.763.779.528	908.136.482.939.633	401	98194	144791	7351	2500	10214	240001	TRUE
5	25	4	20	30	600	10	true	20	348	369	913.385.826.771.654	968.503.937.007.874	401	104279	146204	7321	2500	11062	240001	TRUE
5	25	4	20	30	600	10	true	20	332	362	871.391.076.115.486	9.501.312.335.958	401	103424	149089	7249	2500	10511	240001	TRUE
5	25	4	20	30	600	10	true	20	351	368	921.259.842.519.685	965.879.265.091.863	401	102993	146340	7321	2500	11369	240001	TRUE
5	25	4	20	30	600	10	false	20	376	380	986.876.640.419.948	99.737.532.808.399	401	125422	151608	7506	2500	9136	240001	TRUE
5	25	4	20	30	600	10	false	20	380	380	99.737.532.808.399	99.737.532.808.399	401	129756	152061	7547	2500	10754	240001	TRUE
5	25	4	20	30	600	10	false	20	368	380	965.879.265.091.863	99.737.532.808.399	401	116816	149262	7507	2500	10010	240001	TRUE
5	25	4	20	30	600	10	false	20	364	379	955.380.577.427.822	994.750.656.167.979	401	118966	150364	7520	2500	10219	240001	TRUE
5	25	4	20	30	600	10	false	20	376	380	986.876.640.419.948	99.737.532.808.399	401	128562	150880	7562	2500	8659	240001	TRUE
5	25	4	20	30	600	30	true	20	380	380	99.737.532.808.399	99.737.532.808.399	401	84512	93131	4699	2500	2909	240001	TRUE
5	25	4	20	30	600	30	true	20	380	380	99.737.532.808.399	99.737.532.808.399	401	81595	92190	4706	2500	2808	240001	TRUE
5	25	4	20	30	600	30	true	20	380	380	99.737.532.808.399	99.737.532.808.399	401	83225	93311	4652	2500	2742	240001	TRUE
5	25	4	20	30	600	30	true	20	380	380	99.737.532.808.399	99.737.532.808.399	401	82927	93939	4583	2500	2875	240001	TRUE
5	25	4	20	30	600	30	true	20	380	380	99.737.532.808.399	99.737.532.808.399	401	83559	93332	4646	2500	2720	240001	TRUE
5	25	4	20	30	600	30	false	20	380	380	99.737.532.808.399	99.737.532.808.399	401	87690	98713	4992	2500	4181	240001	TRUE
5	25	4	20	30	600	30	false	20	380	380	99.737.532.808.399	99.737.532.808.399	401	90469	100481	5002	2500	4284	240001	TRUE
5	25	4	20	30	600	30	false	20	380	380	99.737.532.808.399	99.737.532.808.399	401	89641	100748	4956	2500	4632	240001	TRUE
5	25	4	20	30	600	30	false	20	380	380	99.737.532.808.399	99.737.532.808.399	401	89327	99605	5016	2500	4241	240001	TRUE
5	25	4	20	30	600	30	false	20	380	380	99.737.532.808.399	99.737.532.808.399	401	88166	99635	5027	2500	4490	240001	TRUE
5	25	4	20	30	800	10	true	20	217	278	569.553.805.774.278	729.658.792.650.919	401	88572	153448	7698	2500	10606	320001	TRUE
5	25	4	20	30	800	10	true	20	284	319	745.406.824.146.982	837.270.341.207.349	401	94925	156147	7681	2500	11017	320001	TRUE
5	25	4	20	30	800	10	true	20	292	320	766.404.199.475.066	83.989.501.312.336	401	98355	154659	7707	2500	13059	320001	TRUE
5	25	4	20	30	800	10	true	20	308	355	808.398.950.131.234	931.758.530.183.727	401	97521	152716	7725	2500	12732	320001	TRUE
5	25	4	20	30	800	10	true	20	319	351	837.270.341.207.349	921.259.842.519.685	401	103684	153953	7735	2500	13794	320001	TRUE
5	25	4	20	30	800	10	false	20	376	380	986.876.640.419.948	99.737.532.808.399	401	125829	155608	7837	2500	12979	320001	TRUE
5	25	4	20	30	800	10	false	20	376	380	986.876.640.419.948	99.737.532.808.399	401	125651	157055	7813	2500	12122	320001	TRUE
5	25	4	20	30	800	10	false	20	348	375	913.385.826.771.654	984.251.968.503.937	401	115776	154907	7822	2500	11197	320001	TRUE
5	25	4	20	30	800	10	false	20	357	375	937.007.874.015.748	984.251.968.503.937	401	114925	153353	7800	2500	11289	320001	TRUE
5	25	4	20	30	800	10	false	20	372	378	976.377.952.755.905	992.125.984.251.969	401	123154	157170	7803	2500	11987	320001	TRUE
5	25	4	20	30	800	30	true	20	380	380	99.737.532.808.399	99.737.532.808.399	401	95737	110027	5608	2500	5939	320001	TRUE
5	25	4	20	30	800	30	true	20	380	380	99.737.532.808.399	99.737.532.808.399	401	96421	110201	5530	2500	5398	320001	TRUE
5	25	4	20	30	800	30	true	20	380	380	99.737.532.808.399	99.737.532.808.399	401	97246	110962	5483	2500	5295	320001	TRUE
5	25	4	20	30	800	30	true	20	380	380	99.737.532.808.399	99.737.532.808.399	401	93543	109228	5516	2500	5008	320001	TRUE
5	25	4	20	30	800	30	true	20	380	380	99.737.532.808.399	99.737.532.808.399	401	96618	110069	5562	2500	5441	320001	TRUE
5	25	4	20	30	800	30	false	20	376	380	986.876.640.419.948	99.737.532.808.399	401	102692	117469	5837	2500	6182	320001	TRUE
5	25	4	20	30	800	30	false	20	372	380	976.377.952.755.905	99.737.532.808.399	401	101739	117838	5817	2500	6804	320001	TRUE
5	25	4	20	30	800	30	false	20	380	380	99.737.532.808.399	99.737.532.808.399	401	101693	116707	5914	2500	6944	320001	TRUE
5	25	4	20	30	800	30	false	20	376	380	986.876.640.419.948	99.737.532.808.399	401	100629	117442	5781	2500	7254	320001	TRUE
5	25	4	20	35	200	10	true	20	380	380	99.737.532.808.399	99.737.532.808.399	401	76398	83817	4113	2500	431	80001	TRUE
5	25	4	20	35	200	10	true	20	380	380	99.737.532.808.399	99.737.532.808.399	401	74391	82404	4213	2500	531	80001	TRUE
5	25	4	20	35	200	10	true	20	380	380	99.737.532.808.399	99.737.532.808.399	401	77298	83884	4175	2500	361	80001	TRUE
5	25	4	20	35	200	10	true	20	380	380	99.737.532.808.399	99.737.532.808.399	401	74417	82560	4124	2500	523	80001	TRUE
5	25	4	20	30	800	30	false	20	380	380	99.737.532.808.399	99.737.532.808.399	401	101646	117307	5879	2500	6587	320001	TRUE
5	25	4	20	35	200	10	true	20	380	380	99.737.532.808.399	99.737.532.808.399	401	73875	81893	4187	2500	556	80001	TRUE
5	25	4	20	35	200	10	false	20	380	380	99.737.532.808.399	99.737.532.808.399	401	85640	91084	4573	2500	662	80001	TRUE
5	25	4	20	35	200	10	false	20	380	380	99.737.532.808.399	99.737.532.808.399	401	84439	90068	4627	2500	616	80001	TRUE
5	25	4	20	35	200	10	false	20	380	380	99.737.532.808.399	99.737.532.808.399	401	83426	89691	4546	2500	621	80001	TRUE
5	25	4	20	35	200	10	false	20	380	380	99.737.532.808.399	99.737.532.808.399	401	84462	90352	4593	2500	672	80001	TRUE
5	25	4	20	35	200	10	false	20	380	380	99.737.532.808.399	99.737.532.808.399	401	84783	90894	4514	2500	675	80001	TRUE
5	25	4	20	35	200	30	true	20	376	380	986.876.640.419.948	99.737.532.808.399	401	32022	36878	1920	2500	155	80001	TRUE
5	25	4	20	35	200	30	true	20	380	380	99.737.532.808.399	99.737.532.808.399	401	33409	37553	1824	2500	141	80001	TRUE
5	25	4	20	35	200	30	true	20	380	380	99.737.532.808.399	99.737.532.808.399	401	32390	37157	1896	2500	155	80001	TRUE
5	25	4	20	35	200	30	true	20	380	380	99.737.532.808.399	99.737.532.808.399	401	34211	37707	1929	2500	157	80001	TRUE
5	25	4	20	35	200	30	true	20	373	380	979.002.624.671.916	99.737.532.808.399	401	31813	36899	1820	2500	158	80001	TRUE
5	25	4	20	35	200	30	false	20	380	380	99.737.532.808.399	99.737.532.808.399	401	39174	42374	2086	2500	265	80001	TRUE
5	25	4	20	35	200	30	false	20	380	380	99.737.532.808.399	99.737.532.808.399	401	37970	41944	2068	2500	280	80001	TRUE
5	25	4	20	35	200	30	false	20	380	380	99.737.532.808.399	99.737.532.808.399	401	38240	41996	2112	2500	303	80001	TRUE
5	25	4	20	35	200	30	false	20	380	380	99.737.532.808.399	99.737.532.808.399	401	37156	41683	2084	2500	267	80001	TRUE
5	25	4	20	35	200	30	false	20	373	380	979.002.624.671.916	99.737.532.808.399	401	37714	41817	2079	2500	243	80001	TRUE
5	25	4	20	35	400	10	true	20	380	380	99.737.532.808.399	99.737.532.808.399	401	113359	128341	6427	2500	3842	160001	TRUE
5	25	4	20	35	400	10	true	20	364	370	955.380.577.427.822	971.128.608.923.885	401	100629	125415	6346	2500	4242	160001	TRUE
5	25	4	20	35	400	10	true	20	380	380	99.737.532.808.399	99.737.532.808.399	401	107453	127269	6370	2500	4474	160001	TRUE
5	25	4	20	35	400	10	true	20	369	379	968.503.937.007.874	994.750.656.167.979	401	104960	127203	6326	2500	4157	160001	TRUE
5	25	4	20	35	400	10	true	20	356	372	934.383.202.099.738	976.377.952.755.905	401	98427	124222	6328	2500	4056	160001	TRUE
5	25	4	20	35	400	10	false	20	372	380	976.377.952.755.905	99.737.532.808.399	401	116071	132584	6765	2500	4591	160001	TRUE
5	25	4	20	35	400	10	false	20	380	380	99.737.532.808.399	99.737.532.808.399	401	121371	136812	6708	2500	5521	160001	TRUE
5	25	4	20	35	400	10	false	20	380	380	99.737.532.808.399	99.737.532.808.399	401	116741	134108	6702	2500	5180	160001	TRUE
5	25	4	20	35	400	10	false	20	380	380	99.737.532.808.399	99.737.532.808.399	401	116928	133935	6694	2500	4734	160001	TRUE
5	25	4	20	35	400	10	false	20	380	380	99.737.532.808.399	99.737.532.808.399	401	120839	135547	6707	2500	4815	160001	TRUE
5	25	4	20	35	400	30	true	20	380	380	99.737.532.808.399	99.737.532.808.399	401	60588	68557	3399	2500	869	160001	TRUE
5	25	4	20	35	400	30	true	20	380	380	99.737.532.808.399	99.737.532.808.399	401	62172	69137	3420	2500	1023	160001	TRUE
5	25	4	20	35	400	30	true	20	380	380	99.737.532.808.399	99.737.532.808.399	401	63222	69200	3465	2500	978	160001	TRUE
5	25	4	20	35	400	30	true	20	380	380	99.737.532.808.399	99.737.532.808.399	401	62574	69203	3410	2500	977	160001	TRUE
5	25	4	20	35	400	30	true	20	380	380	99.737.532.808.399	99.737.532.808.399	401	62707	68537	3534	2500	846	160001	TRUE
5	25	4	20	35	400	30	false	20	380	380	99.737.532.808.399	99.737.532.808.399	401	66817	74621	3765	2500	2144	160001	TRUE
5	25	4	20	35	400	30	false	20	380	380	99.737.532.808.399	99.737.532.808.399	401	67608	74783	3809	2500	2091	160001	TRUE
5	25	4	20	35	400	30	false	20	380	380	99.737.532.808.399	99.737.532.808.399	401	67807	74958	3764	2500	2008	160001	TRUE
5	25	4	20	35	400	30	false	20	380	380	99.737.532.808.399	99.737.532.808.399	401	69460	75421	3791	2500	1848	160001	TRUE
5	25	4	20	35	400	30	false	20	380	380	99.737.532.808.399	99.737.532.808.399	401	68374	75411	3745	2500	1876	160001	TRUE
5	25	4	20	35	600	10	true	20	356	373	934.383.202.099.738	979.002.624.671.916	401	110869	147732	7312	2500	9605	240001	TRUE
5	25	4	20	35	600	10	true	20	372	379	976.377.952.755.905	994.750.656.167.979	401	113571	147692	7326	2500	10960	240001	TRUE
5	25	4	20	35	600	10	true	20	372	380	976.377.952.755.905	99.737.532.808.399	401	112324	150207	7254	2500	9472	240001	TRUE
5	25	4	20	35	600	10	true	20	360	373	94.488.188.976.378	979.002.624.671.916	401	105908	145086	7314	2500	9276	240001	TRUE
5	25	4	20	35	600	10	false	20	380	380	99.737.532.808.399	99.737.532.808.399	401	123234	150858	7475	2500	8684	240001	TRUE
5	25	4	20	35	600	10	true	20	356	373	934.383.202.099.738	979.002.624.671.916	401	103290	145264	7274	2500	8816	240001	TRUE
5	25	4	20	35	600	10	false	20	372	380	976.377.952.755.905	99.737.532.808.399	401	123510	149052	7514	2500	9758	240001	TRUE
5	25	4	20	35	600	10	false	20	377	377	989.501.312.335.958	989.501.312.335.958	401	122632	151094	7470	2500	9502	240001	TRUE
5	25	4	20	35	600	10	false	20	373	380	979.002.624.671.916	99.737.532.808.399	401	126948	152056	7500	2500	9392	240001	TRUE
5	25	4	20	35	600	10	false	20	368	380	965.879.265.091.863	99.737.532.808.399	401	122587	150691	7499	2500	8397	240001	TRUE
5	25	4	20	35	600	30	true	20	380	380	99.737.532.808.399	99.737.532.808.399	401	81370	92247	4635	2500	2631	240001	TRUE
5	25	4	20	35	600	30	true	20	380	380	99.737.532.808.399	99.737.532.808.399	401	81927	92491	4651	2500	2555	240001	TRUE
5	25	4	20	35	600	30	true	20	380	380	99.737.532.808.399	99.737.532.808.399	401	83717	93153	4610	2500	2599	240001	TRUE
5	25	4	20	35	600	30	true	20	380	380	99.737.532.808.399	99.737.532.808.399	401	84146	92792	4685	2500	2469	240001	TRUE
5	25	4	20	35	600	30	true	20	376	380	986.876.640.419.948	99.737.532.808.399	401	82631	92596	4639	2500	2618	240001	TRUE
5	25	4	20	35	600	30	false	20	380	380	99.737.532.808.399	99.737.532.808.399	401	87070	97903	5052	2500	3904	240001	TRUE
5	25	4	20	35	600	30	false	20	380	380	99.737.532.808.399	99.737.532.808.399	401	89822	99894	4966	2500	4517	240001	TRUE
5	25	4	20	35	600	30	false	20	380	380	99.737.532.808.399	99.737.532.808.399	401	90427	100530	4898	2500	4163	240001	TRUE
5	25	4	20	35	600	30	false	20	380	380	99.737.532.808.399	99.737.532.808.399	401	87864	98444	4997	2500	4015	240001	TRUE
5	25	4	20	35	600	30	false	20	380	380	99.737.532.808.399	99.737.532.808.399	401	87005	99036	4945	2500	4318	240001	TRUE
5	25	4	20	35	800	10	true	20	321	346	84.251.968.503.937	908.136.482.939.633	401	99369	155713	7703	2500	11544	320001	TRUE
5	25	4	20	35	800	10	true	20	248	303	650.918.635.170.604	795.275.590.551.181	401	95313	155916	7664	2500	10129	320001	TRUE
5	25	4	20	35	800	10	true	20	280	310	73.490.813.648.294	813.648.293.963.255	401	93517	151627	7707	2500	10132	320001	TRUE
5	25	4	20	35	800	10	true	20	285	317	748.031.496.062.992	832.020.997.375.328	401	96875	154170	7681	2500	11580	320001	TRUE
5	25	4	20	35	800	10	true	20	323	326	847.769.028.871.391	855.643.044.619.423	401	102063	155378	7690	2500	11894	320001	TRUE
5	25	4	20	35	800	10	false	20	349	379	916.010.498.687.664	994.750.656.167.979	401	118429	156033	7793	2500	10282	320001	TRUE
5	25	4	20	35	800	10	false	20	372	380	976.377.952.755.905	99.737.532.808.399	401	127385	158570	7801	2500	10967	320001	TRUE
5	25	4	20	35	800	10	false	20	364	380	955.380.577.427.822	99.737.532.808.399	401	123200	157957	7779	2500	11490	320001	TRUE
5	25	4	20	35	800	10	false	20	380	380	99.737.532.808.399	99.737.532.808.399	401	126949	156634	7833	2500	11136	320001	TRUE
5	25	4	20	35	800	30	true	20	380	380	99.737.532.808.399	99.737.532.808.399	401	94188	109521	5482	2500	4763	320001	TRUE
5	25	4	20	35	800	10	false	20	327	353	858.267.716.535.433	926.509.186.351.706	401	113905	156880	7763	2500	9096	320001	TRUE
5	25	4	20	35	800	30	true	20	380	380	99.737.532.808.399	99.737.532.808.399	401	97186	110229	5491	2500	4145	320001	TRUE
5	25	4	20	35	800	30	true	20	380	380	99.737.532.808.399	99.737.532.808.399	401	93342	108084	5531	2500	4405	320001	TRUE
5	25	4	20	35	800	30	true	20	380	380	99.737.532.808.399	99.737.532.808.399	401	95320	109902	5508	2500	4694	320001	TRUE
5	25	4	20	35	800	30	true	20	380	380	99.737.532.808.399	99.737.532.808.399	401	98035	110529	5530	2500	4795	320001	TRUE
5	25	4	20	35	800	30	false	20	376	380	986.876.640.419.948	99.737.532.808.399	401	102232	117393	5812	2500	6111	320001	TRUE
5	25	4	20	35	800	30	false	20	380	380	99.737.532.808.399	99.737.532.808.399	401	98649	115338	5878	2500	6509	320001	TRUE
5	25	4	20	35	800	30	false	20	380	380	99.737.532.808.399	99.737.532.808.399	401	103336	116719	5811	2500	6042	320001	TRUE
5	25	4	20	35	800	30	false	20	376	380	986.876.640.419.948	99.737.532.808.399	401	104219	117579	5833	2500	6476	320001	TRUE
5	25	4	20	35	800	30	false	20	380	380	99.737.532.808.399	99.737.532.808.399	401	102201	116676	5831	2500	6467	320001	TRUE
20	15	4	20	5	200	10	true	20	0	0	0	0	401	4098	38516	7622	1500	484	80001	FALSE
20	15	4	20	5	200	10	true	20	8	0	20.997.375.328.084	0	401	5690	38305	7683	1500	548	80001	FALSE
20	15	4	20	5	200	10	true	20	0	0	0	0	401	4066	38288	7599	1500	537	80001	FALSE
20	15	4	20	5	200	10	true	20	0	0	0	0	401	4368	38510	7681	1500	393	80001	FALSE
20	15	4	20	5	200	10	true	20	8	0	20.997.375.328.084	0	401	4973	37551	7653	1500	489	80001	FALSE
20	15	4	20	5	200	10	false	20	4	0	10.498.687.664.042	0	401	4452	37699	7610	1500	214	80001	FALSE
20	15	4	20	5	200	10	false	20	0	0	0	0	401	5695	37632	7622	1500	196	80001	FALSE
20	15	4	20	5	200	10	false	20	12	0	31.496.062.992.126	0	401	7232	38273	7588	1500	236	80001	FALSE
20	15	4	20	5	200	10	false	20	4	0	10.498.687.664.042	0	401	5789	38052	7586	1500	217	80001	FALSE
20	15	4	20	5	200	10	false	20	4	0	10.498.687.664.042	0	401	5528	37965	7605	1500	204	80001	FALSE
20	15	4	20	5	200	30	true	20	0	0	0	0	401	2816	28898	5823	1500	397	80001	FALSE
20	15	4	20	5	200	30	true	20	8	0	20.997.375.328.084	0	401	3745	29079	5770	1500	516	80001	FALSE
20	15	4	20	5	200	30	true	20	0	0	0	0	401	3126	28907	5816	1500	430	80001	FALSE
20	15	4	20	5	200	30	true	20	4	0	10.498.687.664.042	0	401	3030	28909	5768	1500	397	80001	FALSE
20	15	4	20	5	200	30	true	20	4	0	10.498.687.664.042	0	401	3446	29277	5802	1500	503	80001	FALSE
20	15	4	20	5	200	30	false	20	20	0	5.249.343.832.021	0	401	5146	28912	5834	1500	242	80001	FALSE
20	15	4	20	5	200	30	false	20	8	1	20.997.375.328.084	0.26246719160105	401	3875	29143	5855	1500	222	80001	FALSE
20	15	4	20	5	200	30	false	20	8	0	20.997.375.328.084	0	401	4894	29246	5871	1500	291	80001	FALSE
20	15	4	20	5	200	30	false	20	4	0	10.498.687.664.042	0	401	4131	29048	5928	1500	199	80001	FALSE
20	15	4	20	5	200	30	false	20	23	5	603.674.540.682.415	131.233.595.800.525	401	4310	29323	5836	1500	233	80001	FALSE
20	15	4	20	5	400	10	true	20	16	1	41.994.750.656.168	0.26246719160105	401	4670	39484	7944	1500	459	160001	FALSE
20	15	4	20	5	400	10	true	20	4	0	10.498.687.664.042	0	401	4456	40360	7933	1500	493	160001	FALSE
20	15	4	20	5	400	10	true	20	0	0	0	0	401	5033	39824	7938	1500	577	160001	FALSE
20	15	4	20	5	400	10	true	20	0	0	0	0	401	3553	39900	7948	1500	447	160001	FALSE
20	15	4	20	5	400	10	true	20	0	0	0	0	401	5137	39857	7955	1500	547	160001	FALSE
20	15	4	20	5	400	10	false	20	0	0	0	0	401	4498	39516	7880	1500	186	160001	FALSE
20	15	4	20	5	400	10	false	20	24	1	62.992.125.984.252	0.26246719160105	401	8051	39397	7877	1500	255	160001	FALSE
20	15	4	20	5	400	10	false	20	4	0	10.498.687.664.042	0	401	4964	39304	7934	1500	189	160001	FALSE
20	15	4	20	5	400	10	false	20	16	0	41.994.750.656.168	0	401	6673	38963	7861	1500	260	160001	FALSE
20	15	4	20	5	400	10	false	20	4	0	10.498.687.664.042	0	401	5691	39470	7857	1500	266	160001	FALSE
20	15	4	20	5	400	30	true	20	8	0	20.997.375.328.084	0	401	3583	36237	7298	1500	503	160001	FALSE
20	15	4	20	5	400	30	true	20	0	0	0	0	401	3551	36094	7287	1500	531	160001	FALSE
20	15	4	20	5	400	30	true	20	0	0	0	0	401	3916	36038	7303	1500	586	160001	FALSE
20	15	4	20	5	400	30	true	20	0	0	0	0	401	4258	36652	7288	1500	710	160001	FALSE
20	15	4	20	5	400	30	true	20	8	0	20.997.375.328.084	0	401	4904	36031	7283	1500	708	160001	FALSE
20	15	4	20	5	400	30	false	20	28	1	73.490.813.648.294	0.26246719160105	401	5138	36004	7204	1500	314	160001	FALSE
20	15	4	20	5	400	30	false	20	0	0	0	0	401	4650	36390	7336	1500	267	160001	FALSE
20	15	4	20	5	400	30	false	20	0	0	0	0	401	4490	36786	7205	1500	285	160001	FALSE
20	15	4	20	5	400	30	false	20	0	0	0	0	401	3977	35648	7182	1500	274	160001	FALSE
20	15	4	20	5	400	30	false	20	3	0	0.78740157480315	0	401	5303	35745	7187	1500	312	160001	FALSE
20	15	4	20	5	600	10	true	20	8	0	20.997.375.328.084	0	401	4371	39305	7963	1500	467	240001	FALSE
20	15	4	20	5	600	10	true	20	4	0	10.498.687.664.042	0	401	5214	39762	7935	1500	527	240001	FALSE
20	15	4	20	5	600	10	true	20	4	0	10.498.687.664.042	0	401	5302	39795	7986	1500	519	240001	FALSE
20	15	4	20	5	600	10	true	20	0	0	0	0	401	3958	39515	7968	1500	396	240001	FALSE
20	15	4	20	5	600	10	true	20	12	0	31.496.062.992.126	0	401	5483	39882	7915	1500	561	240001	FALSE
20	15	4	20	5	600	10	false	20	4	0	10.498.687.664.042	0	401	5092	39032	7876	1500	170	240001	FALSE
20	15	4	20	5	600	10	false	20	4	0	10.498.687.664.042	0	401	5113	39369	7795	1500	169	240001	FALSE
20	15	4	20	5	600	10	false	20	16	1	41.994.750.656.168	0.26246719160105	401	5635	39485	7842	1500	215	240001	FALSE
20	15	4	20	5	600	10	false	20	12	2	31.496.062.992.126	0.5249343832021	401	5200	38573	7857	1500	188	240001	FALSE
20	15	4	20	5	600	10	false	20	8	0	20.997.375.328.084	0	401	5930	40084	7877	1500	257	240001	FALSE
20	15	4	20	5	600	30	true	20	4	0	10.498.687.664.042	0	401	4343	38157	7738	1500	634	240001	FALSE
20	15	4	20	5	600	30	true	20	4	0	10.498.687.664.042	0	401	4378	38809	7762	1500	613	240001	FALSE
20	15	4	20	5	600	30	true	20	0	0	0	0	401	3244	38789	7720	1500	550	240001	FALSE
20	15	4	20	5	600	30	true	20	0	0	0	0	401	3632	38866	7691	1500	565	240001	FALSE
20	15	4	20	5	600	30	true	20	4	0	10.498.687.664.042	0	401	3725	38697	7778	1500	721	240001	FALSE
20	15	4	20	5	600	30	false	20	4	0	10.498.687.664.042	0	401	4603	38114	7626	1500	272	240001	FALSE
20	15	4	20	5	600	30	false	20	4	0	10.498.687.664.042	0	401	4917	38428	7672	1500	324	240001	FALSE
20	15	4	20	5	600	30	false	20	4	0	10.498.687.664.042	0	401	6652	38960	7651	1500	403	240001	FALSE
20	15	4	20	5	600	30	false	20	0	0	0	0	401	5361	38767	7685	1500	256	240001	FALSE
20	15	4	20	5	600	30	false	20	4	0	10.498.687.664.042	0	401	5468	38309	7624	1500	332	240001	FALSE
20	15	4	20	5	800	10	true	20	0	0	0	0	401	4180	40201	7940	1500	430	320001	FALSE
20	15	4	20	5	800	10	true	20	0	0	0	0	401	4074	40452	7964	1500	402	320001	FALSE
20	15	4	20	5	800	10	true	20	4	0	10.498.687.664.042	0	401	4829	39921	7978	1500	483	320001	FALSE
20	15	4	20	5	800	10	true	20	4	0	10.498.687.664.042	0	401	5141	39894	7968	1500	564	320001	FALSE
20	15	4	20	5	800	10	true	20	0	0	0	0	401	4169	39410	7933	1500	536	320001	FALSE
20	15	4	20	5	800	10	false	20	8	0	20.997.375.328.084	0	401	6616	39086	7840	1500	242	320001	FALSE
20	15	4	20	5	800	10	false	20	8	0	20.997.375.328.084	0	401	5266	39345	7866	1500	250	320001	FALSE
20	15	4	20	5	800	10	false	20	0	0	0	0	401	4673	39023	7839	1500	191	320001	FALSE
20	15	4	20	5	800	10	false	20	4	0	10.498.687.664.042	0	401	6385	39399	7858	1500	226	320001	FALSE
20	15	4	20	5	800	10	false	20	16	2	41.994.750.656.168	0.5249343832021	401	5518	38564	7894	1500	257	320001	FALSE
20	15	4	20	5	800	30	true	20	0	0	0	0	401	4516	39738	7904	1500	781	320001	FALSE
20	15	4	20	5	800	30	true	20	0	0	0	0	401	2911	38809	7884	1500	388	320001	FALSE
20	15	4	20	5	800	30	true	20	0	0	0	0	401	3625	39509	7917	1500	690	320001	FALSE
20	15	4	20	5	800	30	true	20	4	0	10.498.687.664.042	0	401	4730	39419	7858	1500	840	320001	FALSE
20	15	4	20	5	800	30	true	20	8	0	20.997.375.328.084	0	401	4600	39339	7865	1500	684	320001	FALSE
20	15	4	20	5	800	30	false	20	4	0	10.498.687.664.042	0	401	5873	38346	7771	1500	337	320001	FALSE
20	15	4	20	5	800	30	false	20	4	0	10.498.687.664.042	0	401	6501	38906	7774	1500	462	320001	FALSE
20	15	4	20	5	800	30	false	20	4	0	10.498.687.664.042	0	401	5081	38337	7747	1500	318	320001	FALSE
20	15	4	20	5	800	30	false	20	0	0	0	0	401	5288	38501	7828	1500	444	320001	FALSE
20	15	4	20	10	200	10	true	20	4	0	10.498.687.664.042	0	401	4508	37304	7527	1500	209	80001	FALSE
20	15	4	20	5	800	30	false	20	4	0	10.498.687.664.042	0	401	4477	39387	7775	1500	296	320001	FALSE
20	15	4	20	10	200	10	true	20	4	1	10.498.687.664.042	0.26246719160105	401	5361	37091	7555	1500	253	80001	FALSE
20	15	4	20	10	200	10	true	20	4	0	10.498.687.664.042	0	401	5797	38041	7528	1500	283	80001	FALSE
20	15	4	20	10	200	10	true	20	0	0	0	0	401	5051	37558	7509	1500	248	80001	FALSE
20	15	4	20	10	200	10	true	20	4	0	10.498.687.664.042	0	401	5833	37434	7542	1500	303	80001	FALSE
20	15	4	20	10	200	10	false	20	20	4	5.249.343.832.021	10.498.687.664.042	401	5624	37331	7506	1500	88	80001	FALSE
20	15	4	20	10	200	10	false	20	0	0	0	0	401	4865	37250	7528	1500	69	80001	FALSE
20	15	4	20	10	200	10	false	20	8	0	20.997.375.328.084	0	401	6826	37560	7551	1500	129	80001	FALSE
20	15	4	20	10	200	10	false	20	0	0	0	0	401	4400	37160	7523	1500	56	80001	FALSE
20	15	4	20	10	200	30	true	20	12	0	31.496.062.992.126	0	401	4275	26384	5250	1500	404	80001	FALSE
20	15	4	20	10	200	10	false	20	4	0	10.498.687.664.042	0	401	5194	37744	7483	1500	59	80001	FALSE
20	15	4	20	10	200	30	true	20	0	0	0	0	401	3618	26183	5355	1500	387	80001	FALSE
20	15	4	20	10	200	30	true	20	4	0	10.498.687.664.042	0	401	3719	26192	5232	1500	350	80001	FALSE
20	15	4	20	10	200	30	true	20	7	1	183.727.034.120.735	0.26246719160105	401	4488	26180	5279	1500	409	80001	FALSE
20	15	4	20	10	200	30	true	20	20	0	5.249.343.832.021	0	401	4686	26175	5285	1500	441	80001	FALSE
20	15	4	20	10	200	30	false	20	32	6	83.989.501.312.336	15.748.031.496.063	401	5810	26958	5209	1500	90	80001	FALSE
20	15	4	20	10	200	30	false	20	28	12	73.490.813.648.294	31.496.062.992.126	401	5826	26493	5348	1500	116	80001	FALSE
20	15	4	20	10	200	30	false	20	12	4	31.496.062.992.126	10.498.687.664.042	401	4267	26578	5307	1500	76	80001	FALSE
20	15	4	20	10	200	30	false	20	23	1	603.674.540.682.415	0.26246719160105	401	6067	26690	5254	1500	96	80001	FALSE
20	15	4	20	10	200	30	false	20	28	3	73.490.813.648.294	0.78740157480315	401	6343	26887	5310	1500	95	80001	FALSE
20	15	4	20	10	400	10	true	20	4	0	10.498.687.664.042	0	401	5135	39974	7982	1500	297	160001	FALSE
20	15	4	20	10	400	10	true	20	0	0	0	0	401	3664	40412	7970	1500	221	160001	FALSE
20	15	4	20	10	400	10	true	20	12	4	31.496.062.992.126	10.498.687.664.042	401	4883	40120	7976	1500	322	160001	FALSE
20	15	4	20	10	400	10	true	20	0	0	0	0	401	4830	39883	7977	1500	353	160001	FALSE
20	15	4	20	10	400	10	true	20	8	0	20.997.375.328.084	0	401	6042	39722	7972	1500	238	160001	FALSE
20	15	4	20	10	400	10	false	20	4	0	10.498.687.664.042	0	401	6268	39719	7988	1500	123	160001	FALSE
20	15	4	20	10	400	10	false	20	0	0	0	0	401	6136	39807	7983	1500	215	160001	FALSE
20	15	4	20	10	400	10	false	20	4	0	10.498.687.664.042	0	401	5927	40552	7960	1500	60	160001	FALSE
20	15	4	20	10	400	10	false	20	0	0	0	0	401	5579	41026	7979	1500	117	160001	FALSE
20	15	4	20	10	400	10	false	20	8	0	20.997.375.328.084	0	401	5470	40078	7986	1500	77	160001	FALSE
20	15	4	20	10	400	30	true	20	0	0	0	0	401	4265	34189	6930	1500	484	160001	FALSE
20	15	4	20	10	400	30	true	20	4	0	10.498.687.664.042	0	401	4684	34203	6920	1500	519	160001	FALSE
20	15	4	20	10	400	30	true	20	0	0	0	0	401	5207	35023	6879	1500	539	160001	FALSE
20	15	4	20	10	400	30	true	20	0	0	0	0	401	3075	34132	6949	1500	409	160001	FALSE
20	15	4	20	10	400	30	true	20	0	0	0	0	401	3860	34233	6884	1500	474	160001	FALSE
20	15	4	20	10	400	30	false	20	4	0	10.498.687.664.042	0	401	5051	34773	6941	1500	136	160001	FALSE
20	15	4	20	10	400	30	false	20	24	5	62.992.125.984.252	131.233.595.800.525	401	7255	35068	6955	1500	206	160001	FALSE
20	15	4	20	10	400	30	false	20	0	0	0	0	401	5030	34913	6884	1500	150	160001	FALSE
20	15	4	20	10	400	30	false	20	8	0	20.997.375.328.084	0	401	6236	34681	6988	1500	131	160001	FALSE
20	15	4	20	10	400	30	false	20	0	0	0	0	401	3470	34304	6939	1500	77	160001	FALSE
20	15	4	20	10	600	10	true	20	4	0	10.498.687.664.042	0	401	4882	39774	7995	1500	298	240001	FALSE
20	15	4	20	10	600	10	true	20	8	0	20.997.375.328.084	0	401	4232	39931	7995	1500	313	240001	FALSE
20	15	4	20	10	600	10	true	20	0	0	0	0	401	4126	39926	7990	1500	204	240001	FALSE
20	15	4	20	10	600	10	true	20	8	0	20.997.375.328.084	0	401	5826	39965	7990	1500	243	240001	FALSE
20	15	4	20	10	600	10	true	20	8	0	20.997.375.328.084	0	401	5311	40174	7996	1500	211	240001	FALSE
20	15	4	20	10	600	10	false	20	0	0	0	0	401	4706	40379	7998	1500	76	240001	FALSE
20	15	4	20	10	600	10	false	20	4	0	10.498.687.664.042	0	401	6862	40092	7975	1500	147	240001	FALSE
20	15	4	20	10	600	10	false	20	8	0	20.997.375.328.084	0	401	6720	40067	7991	1500	169	240001	FALSE
20	15	4	20	10	600	10	false	20	12	0	31.496.062.992.126	0	401	6231	40494	7983	1500	138	240001	FALSE
20	15	4	20	10	600	10	false	20	16	0	41.994.750.656.168	0	401	6351	40022	7987	1500	157	240001	FALSE
20	15	4	20	10	600	30	true	20	0	0	0	0	401	4496	37930	7589	1500	590	240001	FALSE
20	15	4	20	10	600	30	true	20	16	0	41.994.750.656.168	0	401	4768	37804	7604	1500	684	240001	FALSE
20	15	4	20	10	600	30	true	20	8	0	20.997.375.328.084	0	401	4891	37734	7596	1500	576	240001	FALSE
20	15	4	20	10	600	30	true	20	0	0	0	0	401	3969	37630	7570	1500	572	240001	FALSE
20	15	4	20	10	600	30	true	20	3	0	0.78740157480315	0	401	4022	38273	7533	1500	541	240001	FALSE
20	15	4	20	10	600	30	false	20	4	0	10.498.687.664.042	0	401	5156	37685	7587	1500	162	240001	FALSE
20	15	4	20	10	600	30	false	20	4	0	10.498.687.664.042	0	401	5320	37779	7571	1500	164	240001	FALSE
20	15	4	20	10	600	30	false	20	4	0	10.498.687.664.042	0	401	5456	37626	7608	1500	158	240001	FALSE
20	15	4	20	10	600	30	false	20	8	1	20.997.375.328.084	0.26246719160105	401	4946	37743	7549	1500	175	240001	FALSE
20	15	4	20	10	600	30	false	20	0	0	0	0	401	4583	37656	7560	1500	187	240001	FALSE
20	15	4	20	10	800	10	true	20	8	0	20.997.375.328.084	0	401	5044	40124	7996	1500	219	320001	FALSE
20	15	4	20	10	800	10	true	20	8	0	20.997.375.328.084	0	401	5346	40726	7981	1500	326	320001	FALSE
20	15	4	20	10	800	10	true	20	3	0	0.78740157480315	0	401	5422	39717	7984	1500	339	320001	FALSE
20	15	4	20	10	800	10	true	20	0	0	0	0	401	5133	39754	7990	1500	292	320001	FALSE
20	15	4	20	10	800	10	true	20	4	0	10.498.687.664.042	0	401	4284	39911	7987	1500	282	320001	FALSE
20	15	4	20	10	800	10	false	20	0	0	0	0	401	4463	39204	7996	1500	86	320001	FALSE
20	15	4	20	10	800	10	false	20	0	0	0	0	401	4352	40413	7993	1500	65	320001	FALSE
20	15	4	20	10	800	10	false	20	0	0	0	0	401	5503	40051	7987	1500	131	320001	FALSE
20	15	4	20	10	800	10	false	20	8	0	20.997.375.328.084	0	401	6384	39760	7990	1500	193	320001	FALSE
20	15	4	20	10	800	10	false	20	8	0	20.997.375.328.084	0	401	5057	39639	7995	1500	96	320001	FALSE
20	15	4	20	10	800	30	true	20	0	0	0	0	401	3244	39131	7823	1500	516	320001	FALSE
20	15	4	20	10	800	30	true	20	0	0	0	0	401	4484	39393	7804	1500	610	320001	FALSE
20	15	4	20	10	800	30	true	20	0	0	0	0	401	3757	38976	7793	1500	478	320001	FALSE
20	15	4	20	10	800	30	true	20	0	0	0	0	401	3845	39134	7808	1500	559	320001	FALSE
20	15	4	20	10	800	30	true	20	0	0	0	0	401	3250	39362	7812	1500	488	320001	FALSE
20	15	4	20	10	800	30	false	20	4	0	10.498.687.664.042	0	401	5922	38932	7770	1500	183	320001	FALSE
20	15	4	20	10	800	30	false	20	0	0	0	0	401	5050	38381	7854	1500	165	320001	FALSE
20	15	4	20	10	800	30	false	20	0	0	0	0	401	5321	39058	7835	1500	202	320001	FALSE
20	15	4	20	10	800	30	false	20	0	0	0	0	401	5030	39109	7816	1500	177	320001	FALSE
20	15	4	20	10	800	30	false	20	0	0	0	0	401	4929	38518	7814	1500	191	320001	FALSE
20	15	4	20	15	200	10	true	20	32	1	83.989.501.312.336	0.26246719160105	401	6984	35686	7314	1500	114	80001	FALSE
20	15	4	20	15	200	10	true	20	20	8	5.249.343.832.021	20.997.375.328.084	401	6758	36217	7229	1500	106	80001	FALSE
20	15	4	20	15	200	10	true	20	8	0	20.997.375.328.084	0	401	6022	36438	7195	1500	80	80001	FALSE
20	15	4	20	15	200	10	true	20	20	0	5.249.343.832.021	0	401	6248	36096	7245	1500	110	80001	FALSE
20	15	4	20	15	200	10	true	20	8	2	20.997.375.328.084	0.5249343832021	401	6123	36257	7215	1500	85	80001	FALSE
20	15	4	20	15	200	10	false	20	4	0	10.498.687.664.042	0	401	6194	36608	7251	1500	33	80001	FALSE
20	15	4	20	15	200	10	false	20	40	1	10.498.687.664.042	0.26246719160105	401	8100	36272	7209	1500	40	80001	FALSE
20	15	4	20	15	200	10	false	20	8	0	20.997.375.328.084	0	401	6138	36324	7241	1500	46	80001	FALSE
20	15	4	20	15	200	10	false	20	23	4	603.674.540.682.415	10.498.687.664.042	401	6422	36313	7194	1500	25	80001	FALSE
20	15	4	20	15	200	10	false	20	8	0	20.997.375.328.084	0	401	5729	35954	7226	1500	29	80001	FALSE
20	15	4	20	15	200	30	true	20	60	18	15.748.031.496.063	47.244.094.488.189	401	7035	24588	4923	1500	207	80001	FALSE
20	15	4	20	15	200	30	true	20	0	0	0	0	401	4511	24179	4922	1500	157	80001	FALSE
20	15	4	20	15	200	30	true	20	12	9	31.496.062.992.126	236.220.472.440.945	401	5181	24421	4850	1500	165	80001	FALSE
20	15	4	20	15	200	30	true	20	20	1	5.249.343.832.021	0.26246719160105	401	5492	24341	4914	1500	184	80001	FALSE
20	15	4	20	15	200	30	true	20	21	9	551.181.102.362.205	236.220.472.440.945	401	5222	24228	4902	1500	159	80001	FALSE
20	15	4	20	15	200	30	false	20	16	3	41.994.750.656.168	0.78740157480315	401	6426	24614	5024	1500	33	80001	FALSE
20	15	4	20	15	200	30	false	20	41	14	10.761.154.855.643	36.745.406.824.147	401	7506	25160	4949	1500	44	80001	FALSE
20	15	4	20	15	200	30	false	20	72	18	188.976.377.952.756	47.244.094.488.189	401	7296	24994	4951	1500	49	80001	FALSE
20	15	4	20	15	200	30	false	20	80	60	20.997.375.328.084	15.748.031.496.063	401	7984	25115	4936	1500	44	80001	FALSE
20	15	4	20	15	200	30	false	20	28	9	73.490.813.648.294	236.220.472.440.945	401	6500	24759	5021	1500	40	80001	FALSE
20	15	4	20	15	400	10	true	20	0	0	0	0	401	5540	39138	7987	1500	152	160001	FALSE
20	15	4	20	15	400	10	true	20	8	0	20.997.375.328.084	0	401	5540	40195	7966	1500	153	160001	FALSE
20	15	4	20	15	400	10	true	20	4	0	10.498.687.664.042	0	401	5077	40390	7974	1500	133	160001	FALSE
20	15	4	20	15	400	10	true	20	0	0	0	0	401	5708	39704	7986	1500	185	160001	FALSE
20	15	4	20	15	400	10	true	20	0	0	0	0	401	5440	40258	7982	1500	138	160001	FALSE
20	15	4	20	15	400	10	false	20	0	0	0	0	401	5217	40238	7978	1500	96	160001	FALSE
20	15	4	20	15	400	10	false	20	0	0	0	0	401	3583	39744	7985	1500	24	160001	FALSE
20	15	4	20	15	400	10	false	20	0	0	0	0	401	5338	40093	7974	1500	29	160001	FALSE
20	15	4	20	15	400	10	false	20	0	0	0	0	401	4782	39902	7976	1500	24	160001	FALSE
20	15	4	20	15	400	10	false	20	0	0	0	0	401	6160	39936	7974	1500	58	160001	FALSE
20	15	4	20	15	400	30	true	20	8	1	20.997.375.328.084	0.26246719160105	401	6901	33535	6602	1500	320	160001	FALSE
20	15	4	20	15	400	30	true	20	4	0	10.498.687.664.042	0	401	5679	33055	6607	1500	250	160001	FALSE
20	15	4	20	15	400	30	true	20	8	0	20.997.375.328.084	0	401	5374	33073	6607	1500	254	160001	FALSE
20	15	4	20	15	400	30	true	20	8	2	20.997.375.328.084	0.5249343832021	401	4604	33114	6619	1500	220	160001	FALSE
20	15	4	20	15	400	30	true	20	8	0	20.997.375.328.084	0	401	4512	32958	6623	1500	195	160001	FALSE
20	15	4	20	15	400	30	false	20	4	0	10.498.687.664.042	0	401	5696	33004	6638	1500	51	160001	FALSE
20	15	4	20	15	400	30	false	20	8	4	20.997.375.328.084	10.498.687.664.042	401	6174	33117	6648	1500	61	160001	FALSE
20	15	4	20	15	400	30	false	20	15	5	393.700.787.401.575	131.233.595.800.525	401	6507	33014	6639	1500	51	160001	FALSE
20	15	4	20	15	400	30	false	20	20	4	5.249.343.832.021	10.498.687.664.042	401	7681	33643	6591	1500	66	160001	FALSE
20	15	4	20	15	400	30	false	20	20	11	5.249.343.832.021	288.713.910.761.155	401	6033	33240	6601	1500	71	160001	FALSE
20	15	4	20	15	600	10	true	20	8	1	20.997.375.328.084	0.26246719160105	401	6431	39640	7996	1500	179	240001	FALSE
20	15	4	20	15	600	10	true	20	16	0	41.994.750.656.168	0	401	5388	39742	7992	1500	157	240001	FALSE
20	15	4	20	15	600	10	true	20	16	0	41.994.750.656.168	0	401	7028	39945	7992	1500	206	240001	FALSE
20	15	4	20	15	600	10	true	20	0	0	0	0	401	5371	39554	7994	1500	145	240001	FALSE
20	15	4	20	15	600	10	false	20	4	0	10.498.687.664.042	0	401	5620	40051	7994	1500	54	240001	FALSE
20	15	4	20	15	600	10	true	20	16	0	41.994.750.656.168	0	401	5555	39475	8000	1500	142	240001	FALSE
20	15	4	20	15	600	10	false	20	4	0	10.498.687.664.042	0	401	5654	39383	8000	1500	31	240001	FALSE
20	15	4	20	15	600	10	false	20	0	0	0	0	401	5350	40271	7991	1500	52	240001	FALSE
20	15	4	20	15	600	10	false	20	0	0	0	0	401	4425	40248	7994	1500	20	240001	FALSE
20	15	4	20	15	600	10	false	20	8	0	20.997.375.328.084	0	401	5160	40457	7998	1500	21	240001	FALSE
20	15	4	20	15	600	30	true	20	12	0	31.496.062.992.126	0	401	5404	37304	7354	1500	424	240001	FALSE
20	15	4	20	15	600	30	true	20	8	0	20.997.375.328.084	0	401	5776	36761	7432	1500	390	240001	FALSE
20	15	4	20	15	600	30	true	20	0	0	0	0	401	3929	37004	7416	1500	282	240001	FALSE
20	15	4	20	15	600	30	true	20	8	0	20.997.375.328.084	0	401	6137	37144	7427	1500	352	240001	FALSE
20	15	4	20	15	600	30	true	20	0	0	0	0	401	5187	36718	7373	1500	330	240001	FALSE
20	15	4	20	15	600	30	false	20	0	0	0	0	401	4493	36822	7424	1500	72	240001	FALSE
20	15	4	20	15	600	30	false	20	20	0	5.249.343.832.021	0	401	7611	37467	7406	1500	83	240001	FALSE
20	15	4	20	15	600	30	false	20	8	0	20.997.375.328.084	0	401	7799	37150	7412	1500	100	240001	FALSE
20	15	4	20	15	600	30	false	20	19	0	498.687.664.041.995	0	401	6447	36448	7414	1500	79	240001	FALSE
20	15	4	20	15	600	30	false	20	0	0	0	0	401	6123	37791	7391	1500	91	240001	FALSE
20	15	4	20	15	800	10	true	20	0	0	0	0	401	4425	39988	7996	1500	100	320001	FALSE
20	15	4	20	15	800	10	true	20	0	0	0	0	401	4439	39659	7998	1500	107	320001	FALSE
20	15	4	20	15	800	10	true	20	0	0	0	0	401	4183	40340	7993	1500	129	320001	FALSE
20	15	4	20	15	800	10	true	20	4	0	10.498.687.664.042	0	401	4604	40495	7992	1500	166	320001	FALSE
20	15	4	20	15	800	10	true	20	12	1	31.496.062.992.126	0.26246719160105	401	6065	40381	7994	1500	203	320001	FALSE
20	15	4	20	15	800	10	false	20	8	0	20.997.375.328.084	0	401	4893	40897	7991	1500	33	320001	FALSE
20	15	4	20	15	800	10	false	20	0	0	0	0	401	5005	40025	7995	1500	44	320001	FALSE
20	15	4	20	15	800	10	false	20	0	0	0	0	401	4727	40215	7995	1500	41	320001	FALSE
20	15	4	20	15	800	10	false	20	3	0	0.78740157480315	0	401	6021	40128	7995	1500	77	320001	FALSE
20	15	4	20	15	800	10	false	20	17	1	446.194.225.721.785	0.26246719160105	401	6157	40172	8000	1500	85	320001	FALSE
20	15	4	20	15	800	30	true	20	8	0	20.997.375.328.084	0	401	6150	39174	7712	1500	369	320001	FALSE
20	15	4	20	15	800	30	true	20	12	0	31.496.062.992.126	0	401	5125	38627	7729	1500	292	320001	FALSE
20	15	4	20	15	800	30	true	20	0	0	0	0	401	4202	39170	7714	1500	305	320001	FALSE
20	15	4	20	15	800	30	true	20	4	0	10.498.687.664.042	0	401	4953	38866	7777	1500	324	320001	FALSE
20	15	4	20	15	800	30	true	20	0	0	0	0	401	4182	38150	7742	1500	282	320001	FALSE
20	15	4	20	15	800	30	false	20	4	0	10.498.687.664.042	0	401	7226	38465	7773	1500	140	320001	FALSE
20	15	4	20	15	800	30	false	20	8	0	20.997.375.328.084	0	401	5613	38668	7725	1500	91	320001	FALSE
20	15	4	20	15	800	30	false	20	8	0	20.997.375.328.084	0	401	5502	38736	7777	1500	74	320001	FALSE
20	15	4	20	15	800	30	false	20	11	1	288.713.910.761.155	0.26246719160105	401	5687	39374	7753	1500	138	320001	FALSE
20	15	4	20	20	200	10	true	20	32	1	83.989.501.312.336	0.26246719160105	401	8263	35212	7025	1500	85	80001	FALSE
20	15	4	20	20	200	10	true	20	8	4	20.997.375.328.084	10.498.687.664.042	401	6104	35579	7061	1500	77	80001	FALSE
20	15	4	20	20	200	10	true	20	20	7	5.249.343.832.021	183.727.034.120.735	401	7305	34860	7066	1500	66	80001	FALSE
20	15	4	20	20	200	10	true	20	4	0	10.498.687.664.042	0	401	6099	35366	7085	1500	49	80001	FALSE
20	15	4	20	15	800	30	false	20	4	0	10.498.687.664.042	0	401	5030	38758	7729	1500	91	320001	FALSE
20	15	4	20	20	200	10	true	20	0	0	0	0	401	6076	35339	7066	1500	74	80001	FALSE
20	15	4	20	20	200	10	false	20	0	0	0	0	401	5280	34872	7141	1500	14	80001	FALSE
20	15	4	20	20	200	10	false	20	4	1	10.498.687.664.042	0.26246719160105	401	6882	35186	7099	1500	30	80001	FALSE
20	15	4	20	20	200	10	false	20	20	1	5.249.343.832.021	0.26246719160105	401	7777	35195	7070	1500	21	80001	FALSE
20	15	4	20	20	200	10	false	20	15	6	393.700.787.401.575	15.748.031.496.063	401	7284	35476	7010	1500	19	80001	FALSE
20	15	4	20	20	200	30	true	20	16	0	41.994.750.656.168	0	401	5574	23172	4543	1500	54	80001	FALSE
20	15	4	20	20	200	10	false	20	20	5	5.249.343.832.021	131.233.595.800.525	401	7143	35101	7043	1500	29	80001	FALSE
20	15	4	20	20	200	30	true	20	60	16	15.748.031.496.063	41.994.750.656.168	401	6547	23240	4681	1500	59	80001	FALSE
20	15	4	20	20	200	30	true	20	57	42	149.606.299.212.598	110.236.220.472.441	401	7329	23422	4608	1500	63	80001	FALSE
20	15	4	20	20	200	30	true	20	75	33	196.850.393.700.787	866.141.732.283.465	401	6742	23214	4677	1500	69	80001	FALSE
20	15	4	20	20	200	30	true	20	93	57	244.094.488.188.976	149.606.299.212.598	401	7984	23293	4662	1500	76	80001	FALSE
20	15	4	20	20	200	30	false	20	51	29	133.858.267.716.535	761.154.855.643.045	401	7371	23656	4779	1500	13	80001	FALSE
20	15	4	20	20	200	30	false	20	64	35	167.979.002.624.672	918.635.170.603.675	401	7452	23694	4729	1500	13	80001	FALSE
20	15	4	20	20	200	30	false	20	101	92	26.509.186.351.706	241.469.816.272.966	401	9086	23879	4733	1500	9	80001	FALSE
20	15	4	20	20	200	30	false	20	61	20	16.010.498.687.664	5.249.343.832.021	401	7315	23662	4770	1500	14	80001	FALSE
20	15	4	20	20	200	30	false	20	84	61	220.472.440.944.882	16.010.498.687.664	401	8010	24015	4642	1500	16	80001	FALSE
20	15	4	20	20	400	10	true	20	8	0	20.997.375.328.084	0	401	5515	39411	7970	1500	126	160001	FALSE
20	15	4	20	20	400	10	true	20	12	0	31.496.062.992.126	0	401	5919	39605	7967	1500	105	160001	FALSE
20	15	4	20	20	400	10	true	20	8	0	20.997.375.328.084	0	401	6462	40031	7971	1500	112	160001	FALSE
20	15	4	20	20	400	10	true	20	1	0	0.26246719160105	0	401	4393	40341	7966	1500	118	160001	FALSE
20	15	4	20	20	400	10	true	20	12	0	31.496.062.992.126	0	401	6621	39517	7971	1500	119	160001	FALSE
20	15	4	20	20	400	10	false	20	8	4	20.997.375.328.084	10.498.687.664.042	401	5634	40621	7966	1500	69	160001	FALSE
20	15	4	20	20	400	10	false	20	4	0	10.498.687.664.042	0	401	5244	39453	7976	1500	41	160001	FALSE
20	15	4	20	20	400	10	false	20	0	0	0	0	401	5738	40216	7971	1500	33	160001	FALSE
20	15	4	20	20	400	10	false	20	0	0	0	0	401	5564	39309	7974	1500	39	160001	FALSE
20	15	4	20	20	400	10	false	20	4	0	10.498.687.664.042	0	401	4762	38890	7972	1500	50	160001	FALSE
20	15	4	20	20	400	30	true	20	8	0	20.997.375.328.084	0	401	5478	31878	6552	1500	103	160001	FALSE
20	15	4	20	20	400	30	true	20	20	1	5.249.343.832.021	0.26246719160105	401	6245	32419	6456	1500	123	160001	FALSE
20	15	4	20	20	400	30	true	20	27	8	708.661.417.322.835	20.997.375.328.084	401	7570	32935	6507	1500	161	160001	FALSE
20	15	4	20	20	400	30	true	20	8	0	20.997.375.328.084	0	401	5966	32580	6427	1500	145	160001	FALSE
20	15	4	20	20	400	30	true	20	12	0	31.496.062.992.126	0	401	6392	32347	6423	1500	105	160001	FALSE
20	15	4	20	20	400	30	false	20	39	8	102.362.204.724.409	20.997.375.328.084	401	8997	32709	6610	1500	35	160001	FALSE
20	15	4	20	20	400	30	false	20	28	15	73.490.813.648.294	393.700.787.401.575	401	6122	32568	6470	1500	21	160001	FALSE
20	15	4	20	20	400	30	false	20	32	2	83.989.501.312.336	0.5249343832021	401	7095	32819	6546	1500	41	160001	FALSE
20	15	4	20	20	400	30	false	20	20	2	5.249.343.832.021	0.5249343832021	401	7616	32676	6559	1500	32	160001	FALSE
20	15	4	20	20	400	30	false	20	35	7	918.635.170.603.675	183.727.034.120.735	401	6879	32483	6517	1500	37	160001	FALSE
20	15	4	20	20	600	10	true	20	8	2	20.997.375.328.084	0.5249343832021	401	5462	40036	7998	1500	88	240001	FALSE
20	15	4	20	20	600	10	true	20	3	0	0.78740157480315	0	401	5646	40160	7993	1500	125	240001	FALSE
20	15	4	20	20	600	10	true	20	0	0	0	0	401	5574	39507	7998	1500	132	240001	FALSE
20	15	4	20	20	600	10	true	20	4	0	10.498.687.664.042	0	401	5874	40843	7997	1500	96	240001	FALSE
20	15	4	20	20	600	10	false	20	4	0	10.498.687.664.042	0	401	6154	40156	7997	1500	50	240001	FALSE
20	15	4	20	20	600	10	true	20	12	0	31.496.062.992.126	0	401	5922	39973	8000	1500	149	240001	FALSE
20	15	4	20	20	600	10	false	20	8	0	20.997.375.328.084	0	401	6530	40267	7996	1500	42	240001	FALSE
20	15	4	20	20	600	10	false	20	0	0	0	0	401	4988	40488	7997	1500	46	240001	FALSE
20	15	4	20	20	600	10	false	20	28	0	73.490.813.648.294	0	401	6513	39973	8000	1500	39	240001	FALSE
20	15	4	20	20	600	10	false	20	4	1	10.498.687.664.042	0.26246719160105	401	4608	39538	7998	1500	45	240001	FALSE
20	15	4	20	20	600	30	true	20	4	0	10.498.687.664.042	0	401	4817	36847	7356	1500	126	240001	FALSE
20	15	4	20	20	600	30	true	20	20	0	5.249.343.832.021	0	401	5684	37122	7317	1500	209	240001	FALSE
20	15	4	20	20	600	30	true	20	8	0	20.997.375.328.084	0	401	4528	36305	7384	1500	140	240001	FALSE
20	15	4	20	20	600	30	true	20	0	0	0	0	401	4343	37104	7371	1500	162	240001	FALSE
20	15	4	20	20	600	30	true	20	20	0	5.249.343.832.021	0	401	5840	37260	7328	1500	206	240001	FALSE
20	15	4	20	20	600	30	false	20	15	4	393.700.787.401.575	10.498.687.664.042	401	6742	36718	7416	1500	87	240001	FALSE
20	15	4	20	20	600	30	false	20	24	0	62.992.125.984.252	0	401	5971	37007	7352	1500	52	240001	FALSE
20	15	4	20	20	600	30	false	20	0	0	0	0	401	5007	36855	7385	1500	34	240001	FALSE
20	15	4	20	20	600	30	false	20	4	0	10.498.687.664.042	0	401	5543	36600	7406	1500	45	240001	FALSE
20	15	4	20	20	600	30	false	20	16	1	41.994.750.656.168	0.26246719160105	401	7486	37306	7400	1500	61	240001	FALSE
20	15	4	20	20	800	10	true	20	20	2	5.249.343.832.021	0.5249343832021	401	4623	39798	7996	1500	53	320001	FALSE
20	15	4	20	20	800	10	true	20	8	0	20.997.375.328.084	0	401	6073	40001	7997	1500	96	320001	FALSE
20	15	4	20	20	800	10	true	20	4	0	10.498.687.664.042	0	401	5362	40241	7993	1500	121	320001	FALSE
20	15	4	20	20	800	10	true	20	0	0	0	0	401	3956	39471	7998	1500	88	320001	FALSE
20	15	4	20	20	800	10	true	20	0	0	0	0	401	4119	40515	7996	1500	71	320001	FALSE
20	15	4	20	20	800	10	false	20	4	0	10.498.687.664.042	0	401	5104	40523	8000	1500	76	320001	FALSE
20	15	4	20	20	800	10	false	20	4	0	10.498.687.664.042	0	401	4827	40111	7992	1500	17	320001	FALSE
20	15	4	20	20	800	10	false	20	0	0	0	0	401	3934	39875	7998	1500	35	320001	FALSE
20	15	4	20	20	800	10	false	20	0	0	0	0	401	5600	40223	7993	1500	54	320001	FALSE
20	15	4	20	20	800	10	false	20	0	0	0	0	401	5149	39747	7994	1500	25	320001	FALSE
20	15	4	20	20	800	30	true	20	8	0	20.997.375.328.084	0	401	4866	39197	7783	1500	190	320001	FALSE
20	15	4	20	20	800	30	true	20	4	0	10.498.687.664.042	0	401	5983	39273	7769	1500	219	320001	FALSE
20	15	4	20	20	800	30	true	20	0	0	0	0	401	4767	38827	7792	1500	161	320001	FALSE
20	15	4	20	20	800	30	true	20	0	0	0	0	401	4854	39114	7760	1500	169	320001	FALSE
20	15	4	20	20	800	30	true	20	0	0	0	0	401	4312	38987	7771	1500	142	320001	FALSE
20	15	4	20	20	800	30	false	20	12	0	31.496.062.992.126	0	401	5887	39201	7793	1500	83	320001	FALSE
20	15	4	20	20	800	30	false	20	8	0	20.997.375.328.084	0	401	5108	39558	7759	1500	59	320001	FALSE
20	15	4	20	20	800	30	false	20	12	0	31.496.062.992.126	0	401	6223	38680	7783	1500	71	320001	FALSE
20	15	4	20	20	800	30	false	20	0	0	0	0	401	5430	38997	7788	1500	76	320001	FALSE
[truncated: 1,361 more rows]
